# Supplementary material for: Sjögren syndrome/scleroderma autoantigen 1 is a direct Tankyrase binding partner in cancer cells
Source: Commun Biol. 2020 Mar 13;3:123. doi: 10.1038/s42003-020-0851-2 (PMC7070046; doi:10.1038/s42003-020-0851-2)
Supplement: Supplementary file 2 — Supplementary Data 1 [file 42003_2020_851_MOESM2_ESM.xlsx]

## Sheet: HeLa
Tandem-affinity purification coupled to mass spectrometry (TAP-MS) results
Only proteins showing enrichment values log2(emPAIHis-GFP-SSSCA1:emPAIHis-GFP control) ≥ 1 were kept for the analysis.
Proteins identified in HeLa cells (alphabetical order)
353 total proteins
#	Identified Proteins	Accession Number	Log2 ratio
1	[3-methyl-2-oxobutanoate dehydrogenase [lipoamide]] kinase, mitochondrial OS=Homo sapiens GN=BCKDK PE=1 SV=2	O14874|BCKD_HUMAN	3.90689
2	14-3-3 protein gamma OS=Homo sapiens GN=YWHAG PE=1 SV=2	P61981|1433G_HUMAN	3.58496
3	28S ribosomal protein S30, mitochondrial OS=Homo sapiens GN=MRPS30 PE=1 SV=2	Q9NP92|RT30_HUMAN	3.70044
4	2-hydroxyacylsphingosine 1-beta-galactosyltransferase OS=Homo sapiens GN=UGT8 PE=2 SV=2	Q16880|CGT_HUMAN	2.20163
5	40S ribosomal protein S24 OS=Homo sapiens GN=RPS24 PE=1 SV=1	P62847|RS24_HUMAN	1.30415
6	4F2 cell-surface antigen heavy chain OS=Homo sapiens GN=SLC3A2 PE=1 SV=3	P08195|4F2_HUMAN	1.01594
7	5'-AMP-activated protein kinase catalytic subunit alpha-1 OS=Homo sapiens GN=PRKAA1 PE=1 SV=4	Q13131|AAPK1_HUMAN	1.16993
8	5'-AMP-activated protein kinase subunit beta-1 OS=Homo sapiens GN=PRKAB1 PE=1 SV=4	Q9Y478|AAKB1_HUMAN	5.67243
9	5'-AMP-activated protein kinase subunit gamma-1 OS=Homo sapiens GN=PRKAG1 PE=1 SV=1	P54619|AAKG1_HUMAN	1.12433
10	5'-nucleotidase domain-containing protein 2 OS=Homo sapiens GN=NT5DC2 PE=1 SV=1	Q9H857|NT5D2_HUMAN	1
11	60S ribosomal protein L15 OS=Homo sapiens GN=RPL15 PE=1 SV=2	P61313|RL15_HUMAN	1.18641
12	60S ribosomal protein L26 OS=Homo sapiens GN=RPL26 PE=1 SV=1	P61254|RL26_HUMAN (+1)	1.14439
13	60S ribosomal protein L3 OS=Homo sapiens GN=RPL3 PE=1 SV=2	P39023|RL3_HUMAN	1.04731
14	60S ribosomal protein L31 OS=Homo sapiens GN=RPL31 PE=1 SV=1	P62899|RL31_HUMAN	1.20436
15	60S ribosomal protein L35 OS=Homo sapiens GN=RPL35 PE=1 SV=2	P42766|RL35_HUMAN	1.15528
16	60S ribosomal protein L4 OS=Homo sapiens GN=RPL4 PE=1 SV=5	P36578|RL4_HUMAN	1.09954
17	60S ribosomal protein L7a OS=Homo sapiens GN=RPL7A PE=1 SV=2	P62424|RL7A_HUMAN	1.23947
18	60S ribosomal protein L8 OS=Homo sapiens GN=RPL8 PE=1 SV=2	P62917|RL8_HUMAN	3.58496
19	6-phosphofructokinase type C OS=Homo sapiens GN=PFKP PE=1 SV=2	Q01813|K6PP_HUMAN	3
20	6-phosphofructokinase, muscle type OS=Homo sapiens GN=PFKM PE=1 SV=2	P08237|K6PF_HUMAN	4.64386
21	7SK snRNA methylphosphate capping enzyme OS=Homo sapiens GN=MEPCE PE=1 SV=1	Q7L2J0|MEPCE_HUMAN	1.32193
22	Acyl-CoA dehydrogenase family member 9, mitochondrial OS=Homo sapiens GN=ACAD9 PE=1 SV=1	Q9H845|ACAD9_HUMAN	2.63227
23	Acyl-CoA desaturase OS=Homo sapiens GN=SCD PE=1 SV=2	O00767|ACOD_HUMAN	1
24	Acyl-coenzyme A thioesterase 9, mitochondrial OS=Homo sapiens GN=ACOT9 PE=1 SV=2	Q9Y305|ACOT9_HUMAN	3.1964
25	AF4/FMR2 family member 4 OS=Homo sapiens GN=AFF4 PE=1 SV=1	Q9UHB7|AFF4_HUMAN	2.32193
26	Afadin- and alpha-actinin-binding protein OS=Homo sapiens GN=SSX2IP PE=1 SV=3	Q9Y2D8|ADIP_HUMAN	3.16993
27	AFG3-like protein 2 OS=Homo sapiens GN=AFG3L2 PE=1 SV=2	Q9Y4W6|AFG32_HUMAN	2
28	Aladin OS=Homo sapiens GN=AAAS PE=1 SV=1	Q9NRG9|AAAS_HUMAN	3.45943
29	Alpha-actinin-4 OS=Homo sapiens GN=ACTN4 PE=1 SV=2	O43707|ACTN4_HUMAN	2.58496
30	Aminoacyl tRNA synthase complex-interacting multifunctional protein 2 OS=Homo sapiens GN=AIMP2 PE=1 SV=2	Q13155|AIMP2_HUMAN	1.078
31	Anaphase-promoting complex subunit 5 OS=Homo sapiens GN=ANAPC5 PE=1 SV=2	Q9UJX4|APC5_HUMAN	1.32193
32	Anion exchange protein 2 OS=Homo sapiens GN=SLC4A2 PE=1 SV=4	P04920|B3A2_HUMAN	4.12928
33	AP-1 complex subunit mu-1 OS=Homo sapiens GN=AP1M1 PE=1 SV=3	Q9BXS5|AP1M1_HUMAN	1.05063
34	AP-2 complex subunit beta OS=Homo sapiens GN=AP2B1 PE=1 SV=1	P63010|AP2B1_HUMAN	3.36923
35	ARF GTPase-activating protein GIT1 OS=Homo sapiens GN=GIT1 PE=1 SV=2	Q9Y2X7|GIT1_HUMAN	1
36	Aspartyl/asparaginyl beta-hydroxylase OS=Homo sapiens GN=ASPH PE=1 SV=3	Q12797|ASPH_HUMAN	1
37	Ataxin-10 OS=Homo sapiens GN=ATXN10 PE=1 SV=1	Q9UBB4|ATX10_HUMAN	3.70044
38	Ataxin-2 OS=Homo sapiens GN=ATXN2 PE=1 SV=2	Q99700|ATX2_HUMAN	1.152
39	ATP synthase subunit beta, mitochondrial OS=Homo sapiens GN=ATP5B PE=1 SV=3	P06576|ATPB_HUMAN	2.58496
40	ATP synthase subunit f, mitochondrial OS=Homo sapiens GN=ATP5J2 PE=1 SV=3	P56134|ATPK_HUMAN	1.20163
41	ATPase family AAA domain-containing protein 3B OS=Homo sapiens GN=ATAD3B PE=1 SV=1	Q5T9A4|ATD3B_HUMAN	1.41504
42	ATP-binding cassette sub-family D member 3 OS=Homo sapiens GN=ABCD3 PE=1 SV=1	P28288|ABCD3_HUMAN	3.16993
43	ATP-dependent Clp protease ATP-binding subunit clpX-like, mitochondrial OS=Homo sapiens GN=CLPX PE=1 SV=2	O76031|CLPX_HUMAN	2.32193
44	ATP-dependent RNA helicase DDX18 OS=Homo sapiens GN=DDX18 PE=1 SV=2	Q9NVP1|DDX18_HUMAN	2
45	ATP-dependent zinc metalloprotease YME1L1 OS=Homo sapiens GN=YME1L1 PE=1 SV=2	Q96TA2|YMEL1_HUMAN	1.58496
46	Aurora kinase A OS=Homo sapiens GN=AURKA PE=1 SV=2	O14965|AURKA_HUMAN	2.8365
47	Aurora kinase B OS=Homo sapiens GN=AURKB PE=1 SV=3	Q96GD4|AURKB_HUMAN	1.16046
48	Basigin OS=Homo sapiens GN=BSG PE=1 SV=2	P35613|BASI_HUMAN	2.12928
49	Bifunctional 3'-phosphoadenosine 5'-phosphosulfate synthase 2 OS=Homo sapiens GN=PAPSS2 PE=1 SV=2	O95340|PAPS2_HUMAN	4.32193
50	Calcium-binding mitochondrial carrier protein Aralar2 OS=Homo sapiens GN=SLC25A13 PE=1 SV=2	Q9UJS0|CMC2_HUMAN	1.92057
51	Calnexin OS=Homo sapiens GN=CANX PE=1 SV=2	P27824|CALX_HUMAN	1.58496
52	Carbamoyl-phosphate synthase [ammonia], mitochondrial OS=Homo sapiens GN=CPS1 PE=1 SV=2	P31327|CPSM_HUMAN	2
53	Carnitine O-palmitoyltransferase 1, liver isoform OS=Homo sapiens GN=CPT1A PE=1 SV=2	P50416|CPT1A_HUMAN	2.80735
54	Catenin delta-1 OS=Homo sapiens GN=CTNND1 PE=1 SV=1	O60716|CTND1_HUMAN	2.58496
55	CBP80/20-dependent translation initiation factor OS=Homo sapiens GN=CTIF PE=1 SV=1	O43310|CTIF_HUMAN	3.32193
56	CCR4-NOT transcription complex subunit 1 OS=Homo sapiens GN=CNOT1 PE=1 SV=2	A5YKK6|CNOT1_HUMAN	2.32193
57	CCR4-NOT transcription complex subunit 10 OS=Homo sapiens GN=CNOT10 PE=1 SV=1	Q9H9A5|CNOTA_HUMAN	1.08746
58	Cell cycle progression protein 1 OS=Homo sapiens GN=CCPG1 PE=1 SV=3	Q9ULG6|CCPG1_HUMAN	4
59	Cell cycle regulator Mat89Bb homolog OS=Homo sapiens GN=C12orf11 PE=1 SV=2	Q9NVM9|M89BB_HUMAN	3
60	cGMP-inhibited 3',5'-cyclic phosphodiesterase A OS=Homo sapiens GN=PDE3A PE=1 SV=3	Q14432|PDE3A_HUMAN	2.32193
61	Cirhin OS=Homo sapiens GN=CIRH1A PE=1 SV=1	Q969X6|CIR1A_HUMAN	1.16993
62	Clathrin heavy chain 1 OS=Homo sapiens GN=CLTC PE=1 SV=5	Q00610|CLH1_HUMAN	2.41504
63	Cleavage and polyadenylation specificity factor subunit 6 OS=Homo sapiens GN=CPSF6 PE=1 SV=2	Q16630|CPSF6_HUMAN	1.44746
64	CLIP-associating protein 1 OS=Homo sapiens GN=CLASP1 PE=1 SV=1	Q7Z460|CLAP1_HUMAN	2.58496
65	Coatomer subunit alpha OS=Homo sapiens GN=COPA PE=1 SV=2	P53621|COPA_HUMAN	2.20163
66	Coatomer subunit beta OS=Homo sapiens GN=COPB1 PE=1 SV=3	P53618|COPB_HUMAN	1
67	Coatomer subunit gamma OS=Homo sapiens GN=COPG PE=1 SV=1	Q9Y678|COPG_HUMAN	1.22239
68	Condensin complex subunit 3 OS=Homo sapiens GN=NCAPG PE=1 SV=1	Q9BPX3|CND3_HUMAN	1.22239
69	Constitutive coactivator of PPAR-gamma-like protein 1 OS=Homo sapiens GN=FAM120A PE=1 SV=2	Q9NZB2|F120A_HUMAN	1.58496
70	Constitutive coactivator of PPAR-gamma-like protein 2 OS=Homo sapiens GN=FAM120C PE=2 SV=3	Q9NX05|F120C_HUMAN	3.45943
71	Cyclin-dependent kinase-like 5 OS=Homo sapiens GN=CDKL5 PE=1 SV=1	O76039|CDKL5_HUMAN	3.16993
72	Cyclin-T1 OS=Homo sapiens GN=CCNT1 PE=1 SV=1	O60563|CCNT1_HUMAN	1.30485
73	Cytochrome c oxidase subunit 2 OS=Homo sapiens GN=MT-CO2 PE=1 SV=1	P00403|COX2_HUMAN	4.75489
74	Cytochrome c oxidase subunit 5A, mitochondrial OS=Homo sapiens GN=COX5A PE=1 SV=2	P20674|COX5A_HUMAN	4.24793
75	Cytoplasmic FMR1-interacting protein 1 OS=Homo sapiens GN=CYFIP1 PE=1 SV=1	Q7L576|CYFP1_HUMAN	3.58496
76	D-3-phosphoglycerate dehydrogenase OS=Homo sapiens GN=PHGDH PE=1 SV=4	O43175|SERA_HUMAN	2.05889
77	DDB1- and CUL4-associated factor 13 OS=Homo sapiens GN=DCAF13 PE=1 SV=2	Q9NV06|DCA13_HUMAN	2.58496
78	Dedicator of cytokinesis protein 10 OS=Homo sapiens GN=DOCK10 PE=1 SV=3	Q96BY6|DOC10_HUMAN	1.58496
79	Diacylglycerol kinase alpha OS=Homo sapiens GN=DGKA PE=1 SV=3	P23743|DGKA_HUMAN	1.39232
80	Dimethyladenosine transferase 2, mitochondrial OS=Homo sapiens GN=TFB2M PE=1 SV=1	Q9H5Q4|TFB2M_HUMAN	1.09954
81	DNA polymerase sigma OS=Homo sapiens GN=PAPD7 PE=1 SV=2	Q5XG87|PAPD7_HUMAN	3.45943
82	DNA primase large subunit OS=Homo sapiens GN=PRIM2 PE=1 SV=2	P49643|PRI2_HUMAN	3.45943
83	DNA repair and recombination protein RAD54B OS=Homo sapiens GN=RAD54B PE=1 SV=1	Q9Y620|RA54B_HUMAN	3.32193
84	DNA replication licensing factor MCM7 OS=Homo sapiens GN=MCM7 PE=1 SV=4	P33993|MCM7_HUMAN	2
85	DNA-3-methyladenine glycosylase OS=Homo sapiens GN=MPG PE=1 SV=3	P29372|3MG_HUMAN	3.32193
86	DNA-dependent protein kinase catalytic subunit OS=Homo sapiens GN=PRKDC PE=1 SV=3	P78527|PRKDC_HUMAN	2.32193
87	DNA-directed RNA polymerase II subunit RPB2 OS=Homo sapiens GN=POLR2B PE=1 SV=1	P30876|RPB2_HUMAN	3.39232
88	DnaJ homolog subfamily A member 3, mitochondrial OS=Homo sapiens GN=DNAJA3 PE=1 SV=2	Q96EY1|DNJA3_HUMAN	1.42884
89	Dolichol-phosphate mannosyltransferase OS=Homo sapiens GN=DPM1 PE=1 SV=1	O60762|DPM1_HUMAN	1.14886
90	E3 ubiquitin-protein ligase DTX3L OS=Homo sapiens GN=DTX3L PE=1 SV=1	Q8TDB6|DTX3L_HUMAN	3
91	EH domain-containing protein 2 OS=Homo sapiens GN=EHD2 PE=1 SV=2	Q9NZN4|EHD2_HUMAN	5.42626
92	ELAV-like protein 1 OS=Homo sapiens GN=ELAVL1 PE=1 SV=2	Q15717|ELAV1_HUMAN	1.10962
93	Elongation factor 1-gamma OS=Homo sapiens GN=EEF1G PE=1 SV=3	P26641|EF1G_HUMAN	1.50901
94	Elongation factor Tu, mitochondrial OS=Homo sapiens GN=TUFM PE=1 SV=2	P49411|EFTU_HUMAN	3.70044
95	Elongator complex protein 1 OS=Homo sapiens GN=IKBKAP PE=1 SV=3	O95163|ELP1_HUMAN	3.23704
96	Emerin OS=Homo sapiens GN=EMD PE=1 SV=1	P50402|EMD_HUMAN	3.32193
97	Endoplasmic reticulum-Golgi intermediate compartment protein 1 OS=Homo sapiens GN=ERGIC1 PE=1 SV=1	Q969X5|ERGI1_HUMAN	3.32193
98	Enhancer of rudimentary homolog OS=Homo sapiens GN=ERH PE=1 SV=1	P84090|ERH_HUMAN	1.16993
99	Erythrocyte band 7 integral membrane protein OS=Homo sapiens GN=STOM PE=1 SV=3	P27105|STOM_HUMAN	4.39232
100	Estradiol 17-beta-dehydrogenase 12 OS=Homo sapiens GN=HSD17B12 PE=1 SV=2	Q53GQ0|DHB12_HUMAN	3.32193
101	Eukaryotic translation initiation factor 2 subunit 3 OS=Homo sapiens GN=EIF2S3 PE=1 SV=3	P41091|IF2G_HUMAN	3.70044
102	Eukaryotic translation initiation factor 3 subunit A OS=Homo sapiens GN=EIF3A PE=1 SV=1	Q14152|EIF3A_HUMAN	2.22239
103	Eukaryotic translation initiation factor 3 subunit B OS=Homo sapiens GN=EIF3B PE=1 SV=3	P55884|EIF3B_HUMAN	2.32193
104	Eukaryotic translation initiation factor 3 subunit C OS=Homo sapiens GN=EIF3C PE=1 SV=1	Q99613|EIF3C_HUMAN	3.16993
105	Exportin-1 OS=Homo sapiens GN=XPO1 PE=1 SV=1	O14980|XPO1_HUMAN	2.5025
106	Exportin-2 OS=Homo sapiens GN=CSE1L PE=1 SV=3	P55060|XPO2_HUMAN	1
107	Extended synaptotagmin-2 OS=Homo sapiens GN=ESYT2 PE=1 SV=1	A0FGR8|ESYT2_HUMAN	2.58496
108	Fanconi anemia group J protein OS=Homo sapiens GN=BRIP1 PE=1 SV=1	Q9BX63|FANCJ_HUMAN	3.58496
109	Fatty acid desaturase 1 OS=Homo sapiens GN=FADS1 PE=1 SV=1	O60427|FADS1_HUMAN	3.70044
110	Fatty acid desaturase 3 OS=Homo sapiens GN=FADS3 PE=2 SV=1	Q9Y5Q0|FADS3_HUMAN	3.70044
111	Fatty acid synthase OS=Homo sapiens GN=FASN PE=1 SV=3	P49327|FAS_HUMAN	2.58496
112	Fatty acyl-CoA reductase 1 OS=Homo sapiens GN=FAR1 PE=1 SV=1	Q8WVX9|FACR1_HUMAN	4.08746
113	Fatty aldehyde dehydrogenase OS=Homo sapiens GN=ALDH3A2 PE=1 SV=1	P51648|AL3A2_HUMAN	3.58496
114	FERM, RhoGEF and pleckstrin domain-containing protein 1 OS=Homo sapiens GN=FARP1 PE=1 SV=1	Q9Y4F1|FARP1_HUMAN	3
115	Forkhead box protein J3 OS=Homo sapiens GN=FOXJ3 PE=1 SV=2	Q9UPW0|FOXJ3_HUMAN	3.32193
116	FYVE, RhoGEF and PH domain-containing protein 1 OS=Homo sapiens GN=FGD1 PE=1 SV=2	P98174|FGD1_HUMAN	4.52356
117	Galectin-3-binding protein OS=Homo sapiens GN=LGALS3BP PE=1 SV=1	Q08380|LG3BP_HUMAN	5.78136
118	Gamma-tubulin complex component 2 OS=Homo sapiens GN=TUBGCP2 PE=1 SV=2	Q9BSJ2|GCP2_HUMAN	1.56071
119	Gamma-tubulin complex component 4 OS=Homo sapiens GN=TUBGCP4 PE=1 SV=1	Q9UGJ1|GCP4_HUMAN	3.70044
120	GC-rich sequence DNA-binding factor 1 OS=Homo sapiens GN=GCFC1 PE=1 SV=2	Q9Y5B6|GCFC1_HUMAN	1.58496
121	Gem-associated protein 4 OS=Homo sapiens GN=GEMIN4 PE=1 SV=2	P57678|GEMI4_HUMAN	2.32193
122	General transcription factor II-I OS=Homo sapiens GN=GTF2I PE=1 SV=2	P78347|GTF2I_HUMAN	3.58496
123	Growth factor receptor-bound protein 10 OS=Homo sapiens GN=GRB10 PE=1 SV=2	Q13322|GRB10_HUMAN	1.20645
124	GTP-binding protein 5 OS=Homo sapiens GN=GTPBP5 PE=2 SV=1	Q9H4K7|GTPB5_HUMAN	2.80735
125	GTP-binding protein 8 OS=Homo sapiens GN=GTPBP8 PE=2 SV=1	Q8N3Z3|GTPB8_HUMAN	1.07039
126	HCLS1-associated protein X-1 OS=Homo sapiens GN=HAX1 PE=1 SV=2	O00165|HAX1_HUMAN	3.32193
127	Heat shock 70 kDa protein 1A/1B OS=Homo sapiens GN=HSPA1A PE=1 SV=5	P08107|HSP71_HUMAN	1.1587
128	Heat shock protein beta-1 OS=Homo sapiens GN=HSPB1 PE=1 SV=2	P04792|HSPB1_HUMAN	1.09954
129	Heparan sulfate 2-O-sulfotransferase 1 OS=Homo sapiens GN=HS2ST1 PE=1 SV=1	Q7LGA3|HS2ST_HUMAN	4.64386
130	Heterogeneous nuclear ribonucleoprotein A0 OS=Homo sapiens GN=HNRNPA0 PE=1 SV=1	Q13151|ROA0_HUMAN	1.1375
131	Heterogeneous nuclear ribonucleoprotein K OS=Homo sapiens GN=HNRNPK PE=1 SV=1	P61978|HNRPK_HUMAN	1.11548
132	High affinity cAMP-specific and IBMX-insensitive 3',5'-cyclic phosphodiesterase 8B OS=Homo sapiens GN=PDE8B PE=1 SV=2	O95263|PDE8B_HUMAN	2.05063
133	Histone deacetylase 1 OS=Homo sapiens GN=HDAC1 PE=1 SV=1	Q13547|HDAC1_HUMAN	4.24793
134	Histone H1x OS=Homo sapiens GN=H1FX PE=1 SV=1	Q92522|H1X_HUMAN	3.90689
135	Histone-binding protein RBBP7 OS=Homo sapiens GN=RBBP7 PE=1 SV=1	Q16576|RBBP7_HUMAN	1.65208
136	HLA class I histocompatibility antigen, A-33 alpha chain OS=Homo sapiens GN=HLA-A PE=1 SV=3	P16190|1A33_HUMAN	1
137	Huntingtin-interacting protein 1-related protein OS=Homo sapiens GN=HIP1R PE=1 SV=2	O75146|HIP1R_HUMAN	3.45943
138	Importin subunit alpha-3 OS=Homo sapiens GN=KPNA3 PE=1 SV=2	O00505|IMA3_HUMAN	1.58496
139	Importin-7 OS=Homo sapiens GN=IPO7 PE=1 SV=1	O95373|IPO7_HUMAN	3.80735
140	Insulin receptor substrate 2 OS=Homo sapiens GN=IRS2 PE=1 SV=2	Q9Y4H2|IRS2_HUMAN	1.26303
141	Integrator complex subunit 10 OS=Homo sapiens GN=INTS10 PE=1 SV=2	Q9NVR2|INT10_HUMAN	2.72792
142	Integrator complex subunit 3 OS=Homo sapiens GN=INTS3 PE=1 SV=1	Q68E01|INT3_HUMAN	4.39232
143	Interleukin enhancer-binding factor 2 OS=Homo sapiens GN=ILF2 PE=1 SV=2	Q12905|ILF2_HUMAN	1.45943
144	IQ motif and SEC7 domain-containing protein 2 OS=Homo sapiens GN=IQSEC2 PE=1 SV=1	Q5JU85|IQEC2_HUMAN	2
145	Katanin p60 ATPase-containing subunit A1 OS=Homo sapiens GN=KATNA1 PE=1 SV=1	O75449|KTNA1_HUMAN	1
146	Keratin, type I cytoskeletal 18 OS=Homo sapiens GN=KRT18 PE=1 SV=2	P05783|K1C18_HUMAN	1.02466
147	Keratin, type II cytoskeletal 7 OS=Homo sapiens GN=KRT7 PE=1 SV=5	P08729|K2C7_HUMAN	1.11548
148	KH domain-containing, RNA-binding, signal transduction-associated protein 1 OS=Homo sapiens GN=KHDRBS1 PE=1 SV=1	Q07666|KHDR1_HUMAN	4.45943
149	Kinesin-like protein KIF14 OS=Homo sapiens GN=KIF14 PE=1 SV=1	Q15058|KIF14_HUMAN	2.32193
150	Kinesin-like protein KIF18B OS=Homo sapiens GN=KIF18B PE=1 SV=3	Q86Y91|KI18B_HUMAN	3.80735
151	Kinesin-like protein KIFC3 OS=Homo sapiens GN=KIFC3 PE=1 SV=4	Q9BVG8|KIFC3_HUMAN	1.22239
152	Lamina-associated polypeptide 2, isoforms beta/gamma OS=Homo sapiens GN=TMPO PE=1 SV=2	P42167|LAP2B_HUMAN	5.49185
153	Lamin-B1 OS=Homo sapiens GN=LMNB1 PE=1 SV=2	P20700|LMNB1_HUMAN	1.13124
154	La-related protein 4 OS=Homo sapiens GN=LARP4 PE=1 SV=3	Q71RC2|LARP4_HUMAN	1.08746
155	La-related protein 4B OS=Homo sapiens GN=LARP4B PE=1 SV=3	Q92615|LAR4B_HUMAN	2
156	Leucine-rich repeat and calponin homology domain-containing protein 1 OS=Homo sapiens GN=LRCH1 PE=1 SV=3	Q9Y2L9|LRCH1_HUMAN	3
157	Leucine-rich repeat and calponin homology domain-containing protein 3 OS=Homo sapiens GN=LRCH3 PE=1 SV=2	Q96II8|LRCH3_HUMAN	3
158	Leucine-rich repeat-containing protein 59 OS=Homo sapiens GN=LRRC59 PE=1 SV=1	Q96AG4|LRC59_HUMAN	1.14439
159	Leucine-rich repeat-containing protein 8D OS=Homo sapiens GN=LRRC8D PE=1 SV=1	Q7L1W4|LRC8D_HUMAN	1.31034
160	Leucine-rich repeat-containing protein 8E OS=Homo sapiens GN=LRRC8E PE=2 SV=2	Q6NSJ5|LRC8E_HUMAN	1.06413
161	Liprin-beta-2 OS=Homo sapiens GN=PPFIBP2 PE=2 SV=3	Q8ND30|LIPB2_HUMAN	1.58496
162	Lon protease homolog, mitochondrial OS=Homo sapiens GN=LONP1 PE=1 SV=2	P36776|LONM_HUMAN	2.58496
163	Long-chain-fatty-acid--CoA ligase 3 OS=Homo sapiens GN=ACSL3 PE=1 SV=3	O95573|ACSL3_HUMAN	2
164	Male-specific lethal 3 homolog OS=Homo sapiens GN=MSL3 PE=1 SV=1	Q8N5Y2|MS3L1_HUMAN	3.45943
165	Malonyl-CoA-acyl carrier protein transacylase, mitochondrial OS=Homo sapiens GN=MCAT PE=1 SV=2	Q8IVS2|FABD_HUMAN	3.30378
166	Mannosyl-oligosaccharide 1,2-alpha-mannosidase IB OS=Homo sapiens GN=MAN1A2 PE=2 SV=1	O60476|MA1A2_HUMAN	2
167	Mannosyl-oligosaccharide glucosidase OS=Homo sapiens GN=MOGS PE=1 SV=5	Q13724|MOGS_HUMAN	1.87447
168	MAP/microtubule affinity-regulating kinase 3 OS=Homo sapiens GN=MARK3 PE=1 SV=4	P27448|MARK3_HUMAN	2
169	Mitochondrial 2-oxoglutarate/malate carrier protein OS=Homo sapiens GN=SLC25A11 PE=1 SV=3	Q02978|M2OM_HUMAN	2.26497
170	Mitochondrial dicarboxylate carrier OS=Homo sapiens GN=SLC25A10 PE=1 SV=2	Q9UBX3|DIC_HUMAN	1.1375
171	Mitochondrial ribonuclease P protein 3 OS=Homo sapiens GN=KIAA0391 PE=1 SV=2	O15091|MRRP3_HUMAN	3.32193
172	MOSC domain-containing protein 1, mitochondrial OS=Homo sapiens GN=MOSC1 PE=1 SV=1	Q5VT66|MOSC1_HUMAN	3.16993
173	Mothers against decapentaplegic homolog 4 OS=Homo sapiens GN=SMAD4 PE=1 SV=1	Q13485|SMAD4_HUMAN	1.1375
174	Multiple myeloma tumor-associated protein 2 OS=Homo sapiens GN=MMTAG2 PE=1 SV=1	Q9BU76|MMTA2_HUMAN	4.58496
175	Myb-binding protein 1A OS=Homo sapiens GN=MYBBP1A PE=1 SV=2	Q9BQG0|MBB1A_HUMAN	1
176	Myosin light polypeptide 6 OS=Homo sapiens GN=MYL6 PE=1 SV=2	P60660|MYL6_HUMAN	1.14439
177	NADH dehydrogenase [ubiquinone] 1 alpha subcomplex subunit 10, mitochondrial OS=Homo sapiens GN=NDUFA10 PE=1 SV=1	O95299|NDUAA_HUMAN	3
178	NADH dehydrogenase [ubiquinone] 1 alpha subcomplex subunit 9, mitochondrial OS=Homo sapiens GN=NDUFA9 PE=1 SV=2	Q16795|NDUA9_HUMAN	2.03148
179	NADPH--cytochrome P450 reductase OS=Homo sapiens GN=POR PE=1 SV=2	P16435|NCPR_HUMAN	3.16993
180	Nck-associated protein 1 OS=Homo sapiens GN=NCKAP1 PE=1 SV=1	Q9Y2A7|NCKP1_HUMAN	3.32193
181	NEDD4-like E3 ubiquitin-protein ligase WWP2 OS=Homo sapiens GN=WWP2 PE=1 SV=2	O00308|WWP2_HUMAN	1.22239
182	Nipped-B-like protein OS=Homo sapiens GN=NIPBL PE=1 SV=2	Q6KC79|NIPBL_HUMAN	1.58496
183	Non-receptor tyrosine-protein kinase TYK2 OS=Homo sapiens GN=TYK2 PE=1 SV=3	P29597|TYK2_HUMAN	1.58496
184	Nuclear pore complex protein Nup93 OS=Homo sapiens GN=NUP93 PE=1 SV=2	Q8N1F7|NUP93_HUMAN	2.80735
185	Nuclear receptor subfamily 4 group A member 3 OS=Homo sapiens GN=NR4A3 PE=2 SV=3	Q92570|NR4A3_HUMAN	2
186	Nucleolar GTP-binding protein 1 OS=Homo sapiens GN=GTPBP4 PE=1 SV=3	Q9BZE4|NOG1_HUMAN	2.38466
187	Nucleolar protein 11 OS=Homo sapiens GN=NOL11 PE=1 SV=1	Q9H8H0|NOL11_HUMAN	1.58496
188	Origin recognition complex subunit 2 OS=Homo sapiens GN=ORC2 PE=1 SV=2	Q13416|ORC2_HUMAN	4.39232
189	Origin recognition complex subunit 3 OS=Homo sapiens GN=ORC3 PE=1 SV=1	Q9UBD5|ORC3_HUMAN	4.70044
190	Origin recognition complex subunit 5 OS=Homo sapiens GN=ORC5 PE=1 SV=1	O43913|ORC5_HUMAN	1.44057
191	Oxysterol-binding protein-related protein 11 OS=Homo sapiens GN=OSBPL11 PE=1 SV=2	Q9BXB4|OSB11_HUMAN	4.39232
192	Oxysterol-binding protein-related protein 3 OS=Homo sapiens GN=OSBPL3 PE=1 SV=1	Q9H4L5|OSBL3_HUMAN	1.10692
193	Paired amphipathic helix protein Sin3a OS=Homo sapiens GN=SIN3A PE=1 SV=2	Q96ST3|SIN3A_HUMAN	3.08746
194	Parafibromin OS=Homo sapiens GN=CDC73 PE=1 SV=1	Q6P1J9|CDC73_HUMAN	4.52356
195	Peroxisomal 2,4-dienoyl-CoA reductase OS=Homo sapiens GN=DECR2 PE=1 SV=1	Q9NUI1|DECR2_HUMAN	4.45943
196	Peroxisomal leader peptide-processing protease OS=Homo sapiens GN=TYSND1 PE=2 SV=3	Q2T9J0|TYSD1_HUMAN	1.1375
197	Phenylalanyl-tRNA synthetase alpha chain OS=Homo sapiens GN=FARSA PE=1 SV=3	Q9Y285|SYFA_HUMAN	3.45943
198	Phosphatidylinositol 3-kinase catalytic subunit type 3 OS=Homo sapiens GN=PIK3C3 PE=1 SV=1	Q8NEB9|PK3C3_HUMAN	3.32193
199	Phosphoinositide 3-kinase regulatory subunit 4 OS=Homo sapiens GN=PIK3R4 PE=1 SV=3	Q99570|PI3R4_HUMAN	2.45943
200	Phosphoribosyl pyrophosphate synthase-associated protein 1 OS=Homo sapiens GN=PRPSAP1 PE=1 SV=2	Q14558|KPRA_HUMAN	3
201	Plectin OS=Homo sapiens GN=PLEC PE=1 SV=3	Q15149|PLEC_HUMAN	1.16993
202	Poly [ADP-ribose] polymerase 9 OS=Homo sapiens GN=PARP9 PE=1 SV=2	Q8IXQ6|PARP9_HUMAN	2.80735
203	Poly(A) RNA polymerase, mitochondrial OS=Homo sapiens GN=MTPAP PE=1 SV=1	Q9NVV4|PAPD1_HUMAN	1.58496
204	Poly(rC)-binding protein 1 OS=Homo sapiens GN=PCBP1 PE=1 SV=2	Q15365|PCBP1_HUMAN	3.16993
205	Poly(U)-binding-splicing factor PUF60 OS=Homo sapiens GN=PUF60 PE=1 SV=1	Q9UHX1|PUF60_HUMAN	3.45943
206	Polypyrimidine tract-binding protein 1 OS=Homo sapiens GN=PTBP1 PE=1 SV=1	P26599|PTBP1_HUMAN	1
207	Pre-B-cell leukemia transcription factor-interacting protein 1 OS=Homo sapiens GN=PBXIP1 PE=1 SV=1	Q96AQ6|PBIP1_HUMAN	1.0902
208	Pre-mRNA cleavage complex 2 protein Pcf11 OS=Homo sapiens GN=PCF11 PE=1 SV=3	O94913|PCF11_HUMAN	1
209	Pre-mRNA-processing factor 40 homolog A OS=Homo sapiens GN=PRPF40A PE=1 SV=2	O75400|PR40A_HUMAN	2.58496
210	Pre-mRNA-splicing factor ATP-dependent RNA helicase PRP16 OS=Homo sapiens GN=DHX38 PE=1 SV=2	Q92620|PRP16_HUMAN	2
211	Pre-rRNA-processing protein TSR1 homolog OS=Homo sapiens GN=TSR1 PE=1 SV=1	Q2NL82|TSR1_HUMAN	1.58496
212	Probable ATP-dependent RNA helicase DDX20 OS=Homo sapiens GN=DDX20 PE=1 SV=2	Q9UHI6|DDX20_HUMAN	1.22239
213	Probable ATP-dependent RNA helicase DDX46 OS=Homo sapiens GN=DDX46 PE=1 SV=2	Q7L014|DDX46_HUMAN	2.58496
214	Probable glutathione peroxidase 8 OS=Homo sapiens GN=GPX8 PE=1 SV=2	Q8TED1|GPX8_HUMAN	1.05063
215	Probable methyltransferase BCDIN3D OS=Homo sapiens GN=BCDIN3D PE=2 SV=1	Q7Z5W3|BN3D2_HUMAN	1.07039
216	Probable methyltransferase-like protein 15 OS=Homo sapiens GN=METTL15 PE=2 SV=1	A6NJ78|MET15_HUMAN	4.9542
217	Probable prolyl-tRNA synthetase, mitochondrial OS=Homo sapiens GN=PARS2 PE=1 SV=1	Q7L3T8|SYPM_HUMAN	2.58496
218	Probable tRNA threonylcarbamoyladenosine biosynthesis protein OSGEPL1 OS=Homo sapiens GN=OSGEPL1 PE=2 SV=2	Q9H4B0|OSGP2_HUMAN	2.80735
219	Prohibitin OS=Homo sapiens GN=PHB PE=1 SV=1	P35232|PHB_HUMAN	1.81139
220	Proprotein convertase subtilisin/kexin type 9 OS=Homo sapiens GN=PCSK9 PE=1 SV=3	Q8NBP7|PCSK9_HUMAN	1.80735
221	Protein asteroid homolog 1 OS=Homo sapiens GN=ASTE1 PE=2 SV=1	Q2TB18|ASTE1_HUMAN	1.70044
222	Protein diaphanous homolog 1 OS=Homo sapiens GN=DIAPH1 PE=1 SV=2	O60610|DIAP1_HUMAN	4.32193
223	Protein diaphanous homolog 3 OS=Homo sapiens GN=DIAPH3 PE=1 SV=4	Q9NSV4|DIAP3_HUMAN	1.02425
224	Protein ECT2 OS=Homo sapiens GN=ECT2 PE=1 SV=4	Q9H8V3|ECT2_HUMAN	1.48543
225	Protein ENL OS=Homo sapiens GN=MLLT1 PE=1 SV=2	Q03111|ENL_HUMAN	3.45943
226	Protein ERGIC-53 OS=Homo sapiens GN=LMAN1 PE=1 SV=2	P49257|LMAN1_HUMAN	1.35364
227	Protein FAM91A1 OS=Homo sapiens GN=FAM91A1 PE=1 SV=3	Q658Y4|F91A1_HUMAN	3.80735
228	Protein flightless-1 homolog OS=Homo sapiens GN=FLII PE=1 SV=2	Q13045|FLII_HUMAN	1.80735
229	Protein KHNYN OS=Homo sapiens GN=KHNYN PE=1 SV=3	O15037|KHNYN_HUMAN	4.16993
230	Protein Njmu-R1 OS=Homo sapiens GN=C17orf75 PE=1 SV=2	Q9HAS0|NJMU_HUMAN	3.90689
231	Protein SEC13 homolog OS=Homo sapiens GN=SEC13 PE=1 SV=3	P55735|SEC13_HUMAN	3.16993
232	Protein SMG8 OS=Homo sapiens GN=SMG8 PE=1 SV=1	Q8ND04|SMG8_HUMAN	2.32193
233	Protein transport protein Sec23A OS=Homo sapiens GN=SEC23A PE=1 SV=2	Q15436|SC23A_HUMAN	2
234	Protein transport protein Sec23B OS=Homo sapiens GN=SEC23B PE=1 SV=2	Q15437|SC23B_HUMAN	2
235	Protein transport protein Sec31A OS=Homo sapiens GN=SEC31A PE=1 SV=3	O94979|SC31A_HUMAN	2.80735
236	Protein transport protein Sec61 subunit alpha isoform 1 OS=Homo sapiens GN=SEC61A1 PE=1 SV=2	P61619|S61A1_HUMAN	2.58496
237	Pumilio domain-containing protein C14orf21 OS=Homo sapiens GN=C14orf21 PE=1 SV=1	Q86U38|CN021_HUMAN	3.90689
238	Putative ATP-dependent RNA helicase DHX33 OS=Homo sapiens GN=DHX33 PE=1 SV=2	Q9H6R0|DHX33_HUMAN	3
239	Putative GTP-binding protein 6 OS=Homo sapiens GN=GTPBP6 PE=2 SV=3	O43824|GTPB6_HUMAN	1.05889
240	Putative helicase MOV-10 OS=Homo sapiens GN=MOV10 PE=1 SV=2	Q9HCE1|MOV10_HUMAN	1
241	Putative ribosomal RNA methyltransferase 2 OS=Homo sapiens GN=FTSJ2 PE=1 SV=1	Q9UI43|RRMJ2_HUMAN	4.70044
242	Putative RNA-binding protein 15 OS=Homo sapiens GN=RBM15 PE=1 SV=2	Q96T37|RBM15_HUMAN	1.35364
243	Putative RNA-binding protein 15B OS=Homo sapiens GN=RBM15B PE=1 SV=3	Q8NDT2|RB15B_HUMAN	1.1375
244	Putative serine protease 56 OS=Homo sapiens GN=PRSS56 PE=5 SV=1	P0CW18|PRS56_HUMAN	1.16227
245	Pyrroline-5-carboxylate reductase 2 OS=Homo sapiens GN=PYCR2 PE=1 SV=1	Q96C36|P5CR2_HUMAN	1.63227
246	Ran GTPase-activating protein 1 OS=Homo sapiens GN=RANGAP1 PE=1 SV=1	P46060|RAGP1_HUMAN	3.32193
247	Ras GTPase-activating-like protein IQGAP1 OS=Homo sapiens GN=IQGAP1 PE=1 SV=1	P46940|IQGA1_HUMAN	1.80735
248	Ras-related protein Rap-1b OS=Homo sapiens GN=RAP1B PE=1 SV=1	P61224|RAP1B_HUMAN (+1)	4
249	Regulator of nonsense transcripts 1 OS=Homo sapiens GN=UPF1 PE=1 SV=2	Q92900|RENT1_HUMAN	1.58496
250	Replication factor C subunit 4 OS=Homo sapiens GN=RFC4 PE=1 SV=2	P35249|RFC4_HUMAN	4.08746
251	Replication factor C subunit 5 OS=Homo sapiens GN=RFC5 PE=1 SV=1	P40937|RFC5_HUMAN	4.16993
252	Reticulocalbin-1 OS=Homo sapiens GN=RCN1 PE=1 SV=1	Q15293|RCN1_HUMAN	5.24793
253	Reticulocalbin-2 OS=Homo sapiens GN=RCN2 PE=1 SV=1	Q14257|RCN2_HUMAN	2.53051
254	Rho GTPase-activating protein 17 OS=Homo sapiens GN=ARHGAP17 PE=1 SV=1	Q68EM7|RHG17_HUMAN	1.66985
255	Rho guanine nucleotide exchange factor 1 OS=Homo sapiens GN=ARHGEF1 PE=1 SV=2	Q92888|ARHG1_HUMAN	2.58496
256	Rho guanine nucleotide exchange factor 2 OS=Homo sapiens GN=ARHGEF2 PE=1 SV=4	Q92974|ARHG2_HUMAN	2.32193
257	Ribonuclease 3 OS=Homo sapiens GN=DROSHA PE=1 SV=2	Q9NRR4|RNC_HUMAN	1.58496
258	Ribonuclease P protein subunit p30 OS=Homo sapiens GN=RPP30 PE=1 SV=1	P78346|RPP30_HUMAN	1.26628
259	Ribosomal L1 domain-containing protein 1 OS=Homo sapiens GN=RSL1D1 PE=1 SV=3	O76021|RL1D1_HUMAN	2.58496
260	RNA pseudouridylate synthase domain-containing protein 3 OS=Homo sapiens GN=RPUSD3 PE=2 SV=3	Q6P087|RUSD3_HUMAN	1.11548
261	RNA pseudouridylate synthase domain-containing protein 4 OS=Homo sapiens GN=RPUSD4 PE=2 SV=1	Q96CM3|RUSD4_HUMAN	4
262	RNA/RNP complex-1-interacting phosphatase OS=Homo sapiens GN=DUSP11 PE=1 SV=1	O75319|DUS11_HUMAN	1.08746
263	RNA-binding protein 28 OS=Homo sapiens GN=RBM28 PE=1 SV=3	Q9NW13|RBM28_HUMAN	2
264	RNA-binding protein 7 OS=Homo sapiens GN=RBM7 PE=1 SV=1	Q9Y580|RBM7_HUMAN	1.1375
265	Scaffold attachment factor B1 OS=Homo sapiens GN=SAFB PE=1 SV=4	Q15424|SAFB1_HUMAN	2.58496
266	Sentrin-specific protease 1 OS=Homo sapiens GN=SENP1 PE=1 SV=2	Q9P0U3|SENP1_HUMAN	1.80735
267	Sentrin-specific protease 6 OS=Homo sapiens GN=SENP6 PE=1 SV=2	Q9GZR1|SENP6_HUMAN	2.32193
268	Serine hydroxymethyltransferase, mitochondrial OS=Homo sapiens GN=SHMT2 PE=1 SV=3	P34897|GLYM_HUMAN	3.45943
269	Serine/threonine-protein kinase N3 OS=Homo sapiens GN=PKN3 PE=1 SV=1	Q6P5Z2|PKN3_HUMAN	4.58496
270	Serine/threonine-protein kinase PAK 4 OS=Homo sapiens GN=PAK4 PE=1 SV=1	O96013|PAK4_HUMAN	2.1375
271	Serine/threonine-protein kinase TAO1 OS=Homo sapiens GN=TAOK1 PE=1 SV=1	Q7L7X3|TAOK1_HUMAN	2.58496
272	Serine/threonine-protein phosphatase 2A 65 kDa regulatory subunit A alpha isoform OS=Homo sapiens GN=PPP2R1A PE=1 SV=4	P30153|2AAA_HUMAN	2.32193
273	Serine/threonine-protein phosphatase PP1-gamma catalytic subunit OS=Homo sapiens GN=PPP1CC PE=1 SV=1	P36873|PP1G_HUMAN	1
274	Serpin H1 OS=Homo sapiens GN=SERPINH1 PE=1 SV=2	P50454|SERPH_HUMAN	2.26303
275	Sideroflexin-1 OS=Homo sapiens GN=SFXN1 PE=1 SV=4	Q9H9B4|SFXN1_HUMAN	3.16993
276	Sigma non-opioid intracellular receptor 1 OS=Homo sapiens GN=SIGMAR1 PE=1 SV=1	Q99720|SGMR1_HUMAN	4.80735
277	Signal recognition particle 68 kDa protein OS=Homo sapiens GN=SRP68 PE=1 SV=2	Q9UHB9|SRP68_HUMAN	2.32193
278	Single-stranded DNA-binding protein, mitochondrial OS=Homo sapiens GN=SSBP1 PE=1 SV=1	Q04837|SSBP_HUMAN	6.67243
279	Sjoegren syndrome/scleroderma autoantigen 1 OS=Homo sapiens GN=SSSCA1 PE=1 SV=1	O60232|SSA27_HUMAN	1.68353
280	Smad nuclear-interacting protein 1 OS=Homo sapiens GN=SNIP1 PE=1 SV=1	Q8TAD8|SNIP1_HUMAN	3.90689
281	Small nuclear ribonucleoprotein E OS=Homo sapiens GN=SNRPE PE=1 SV=1	P62304|RUXE_HUMAN (+1)	1.20163
282	Small nuclear ribonucleoprotein Sm D1 OS=Homo sapiens GN=SNRPD1 PE=1 SV=1	P62314|SMD1_HUMAN	6.59991
283	Sodium bicarbonate cotransporter 3 OS=Homo sapiens GN=SLC4A7 PE=1 SV=2	Q9Y6M7|S4A7_HUMAN	1.32193
284	S-phase kinase-associated protein 1 OS=Homo sapiens GN=SKP1 PE=1 SV=2	P63208|SKP1_HUMAN	5.20945
285	Splicing factor 3A subunit 3 OS=Homo sapiens GN=SF3A3 PE=1 SV=1	Q12874|SF3A3_HUMAN	3.45943
286	Staphylococcal nuclease domain-containing protein 1 OS=Homo sapiens GN=SND1 PE=1 SV=1	Q7KZF4|SND1_HUMAN	1.58496
287	Stromal interaction molecule 2 OS=Homo sapiens GN=STIM2 PE=1 SV=2	Q9P246|STIM2_HUMAN	2.64386
288	Structural maintenance of chromosomes protein 1A OS=Homo sapiens GN=SMC1A PE=1 SV=2	Q14683|SMC1A_HUMAN	2.32193
289	SWI/SNF-related matrix-associated actin-dependent regulator of chromatin subfamily A member 5 OS=Homo sapiens GN=SMARCA5 PE=1 SV=1	O60264|SMCA5_HUMAN	3
290	SWI/SNF-related matrix-associated actin-dependent regulator of chromatin subfamily D member 2 OS=Homo sapiens GN=SMARCD2 PE=1 SV=3	Q92925|SMRD2_HUMAN	2.58496
291	Syntaxin-binding protein 1 OS=Homo sapiens GN=STXBP1 PE=1 SV=1	P61764|STXB1_HUMAN	3.32193
292	Tankyrase-1 OS=Homo sapiens GN=TNKS PE=1 SV=2	O95271|TNKS1_HUMAN	3.80735
293	Target of rapamycin complex 2 subunit MAPKAP1 OS=Homo sapiens GN=MAPKAP1 PE=1 SV=2	Q9BPZ7|SIN1_HUMAN	3.45943
294	T-complex protein 1 subunit alpha OS=Homo sapiens GN=TCP1 PE=1 SV=1	P17987|TCPA_HUMAN	2.88753
295	T-complex protein 1 subunit beta OS=Homo sapiens GN=CCT2 PE=1 SV=4	P78371|TCPB_HUMAN	1
296	T-complex protein 1 subunit epsilon OS=Homo sapiens GN=CCT5 PE=1 SV=1	P48643|TCPE_HUMAN	1.1375
297	T-complex protein 1 subunit eta OS=Homo sapiens GN=CCT7 PE=1 SV=2	Q99832|TCPH_HUMAN	2.26303
298	T-complex protein 1 subunit gamma OS=Homo sapiens GN=CCT3 PE=1 SV=4	P49368|TCPG_HUMAN	4.52356
299	T-complex protein 1 subunit zeta OS=Homo sapiens GN=CCT6A PE=1 SV=3	P40227|TCPZ_HUMAN	5.24793
300	THAP domain-containing protein 11 OS=Homo sapiens GN=THAP11 PE=1 SV=2	Q96EK4|THA11_HUMAN	1
301	THO complex subunit 1 OS=Homo sapiens GN=THOC1 PE=1 SV=1	Q96FV9|THOC1_HUMAN	2
302	THO complex subunit 2 OS=Homo sapiens GN=THOC2 PE=1 SV=2	Q8NI27|THOC2_HUMAN	2.80735
303	Threonyl-tRNA synthetase, cytoplasmic OS=Homo sapiens GN=TARS PE=1 SV=3	P26639|SYTC_HUMAN	4
304	Trans-2,3-enoyl-CoA reductase OS=Homo sapiens GN=TECR PE=1 SV=1	Q9NZ01|TECR_HUMAN	1.10962
305	Transcription activator BRG1 OS=Homo sapiens GN=SMARCA4 PE=1 SV=2	P51532|SMCA4_HUMAN (+1)	1.58496
306	Transcription elongation factor B polypeptide 3 OS=Homo sapiens GN=TCEB3 PE=1 SV=2	Q14241|ELOA1_HUMAN	1.45943
307	Transcription factor ETV6 OS=Homo sapiens GN=ETV6 PE=1 SV=1	P41212|ETV6_HUMAN	3.70044
308	Transcription termination factor 2 OS=Homo sapiens GN=TTF2 PE=1 SV=2	Q9UNY4|TTF2_HUMAN	1.21299
309	Transcriptional activator protein Pur-alpha OS=Homo sapiens GN=PURA PE=1 SV=2	Q00577|PURA_HUMAN	1.078
310	Transducin-like enhancer protein 3 OS=Homo sapiens GN=TLE3 PE=1 SV=2	Q04726|TLE3_HUMAN	2
311	Transferrin receptor protein 1 OS=Homo sapiens GN=TFRC PE=1 SV=2	P02786|TFR1_HUMAN	3
312	Translational activator GCN1 OS=Homo sapiens GN=GCN1L1 PE=1 SV=6	Q92616|GCN1L_HUMAN	1
313	Translocon-associated protein subunit alpha OS=Homo sapiens GN=SSR1 PE=1 SV=3	P43307|SSRA_HUMAN	1.07039
314	Transmembrane and coiled-coil domain-containing protein 1 OS=Homo sapiens GN=TMCO1 PE=1 SV=1	Q9UM00|TMCO1_HUMAN	1.04439
315	Transmembrane protein 111 OS=Homo sapiens GN=TMEM111 PE=1 SV=3	Q9P0I2|TM111_HUMAN	3.45943
316	Transmembrane protein 201 OS=Homo sapiens GN=TMEM201 PE=1 SV=1	Q5SNT2|TM201_HUMAN	3.16993
317	Transmembrane protein 33 OS=Homo sapiens GN=TMEM33 PE=1 SV=2	P57088|TMM33_HUMAN	1.05889
318	Trifunctional enzyme subunit alpha, mitochondrial OS=Homo sapiens GN=HADHA PE=1 SV=2	P40939|ECHA_HUMAN	3.58496
319	Trifunctional enzyme subunit beta, mitochondrial OS=Homo sapiens GN=HADHB PE=1 SV=3	P55084|ECHB_HUMAN	2.58496
320	Trifunctional purine biosynthetic protein adenosine-3 OS=Homo sapiens GN=GART PE=1 SV=1	P22102|PUR2_HUMAN	1.58496
321	TRMT1-like protein OS=Homo sapiens GN=TRMT1L PE=1 SV=2	Q7Z2T5|TRM1L_HUMAN	4.08746
322	tRNA (cytosine(34)-C(5))-methyltransferase OS=Homo sapiens GN=NSUN2 PE=1 SV=2	Q08J23|NSUN2_HUMAN	2
323	Tryptophanyl-tRNA synthetase, mitochondrial OS=Homo sapiens GN=WARS2 PE=1 SV=1	Q9UGM6|SYWM_HUMAN	1.48829
324	Tubulin beta-6 chain OS=Homo sapiens GN=TUBB6 PE=1 SV=1	Q9BUF5|TBB6_HUMAN	3.66297
325	Tubulin gamma-1 chain OS=Homo sapiens GN=TUBG1 PE=1 SV=2	P23258|TBG1_HUMAN	1.23947
326	Tuftelin-interacting protein 11 OS=Homo sapiens GN=TFIP11 PE=1 SV=1	Q9UBB9|TFP11_HUMAN	2.53605
327	U2 snRNP-associated SURP motif-containing protein OS=Homo sapiens GN=U2SURP PE=1 SV=2	O15042|SR140_HUMAN	1.66742
328	Ubiquitin carboxyl-terminal hydrolase 22 OS=Homo sapiens GN=USP22 PE=1 SV=2	Q9UPT9|UBP22_HUMAN	4.52356
329	Ubiquitin carboxyl-terminal hydrolase 30 OS=Homo sapiens GN=USP30 PE=1 SV=1	Q70CQ3|UBP30_HUMAN	5.24793
330	Ubiquitin carboxyl-terminal hydrolase 34 OS=Homo sapiens GN=USP34 PE=1 SV=2	Q70CQ2|UBP34_HUMAN	1
331	Uncharacterized protein C15orf29 OS=Homo sapiens GN=C15orf29 PE=2 SV=1	Q9H079|CO029_HUMAN	4.24793
332	Uncharacterized protein C19orf21 OS=Homo sapiens GN=C19orf21 PE=1 SV=1	Q8IVT2|CS021_HUMAN	1.02466
333	Uncharacterized protein C3orf23 OS=Homo sapiens GN=C3orf23 PE=2 SV=2	Q8N3R3|CC023_HUMAN	1.58496
334	Uncharacterized protein C7orf26 OS=Homo sapiens GN=C7orf26 PE=2 SV=1	Q96N11|CG026_HUMAN	4.39232
335	Uncharacterized protein KIAA0564 OS=Homo sapiens GN=KIAA0564 PE=1 SV=2	A3KMH1|K0564_HUMAN	3.70044
336	UPF0464 protein C15orf44 OS=Homo sapiens GN=C15orf44 PE=1 SV=2	Q96SY0|CO044_HUMAN	1.58496
337	UPF0760 protein C2orf29 OS=Homo sapiens GN=C2orf29 PE=1 SV=1	Q9UKZ1|CB029_HUMAN	4.70044
338	USP6 N-terminal-like protein OS=Homo sapiens GN=USP6NL PE=1 SV=3	Q92738|US6NL_HUMAN	2.80735
339	Vacuolar protein sorting-associated protein 52 homolog OS=Homo sapiens GN=VPS52 PE=1 SV=1	Q8N1B4|VPS52_HUMAN	2.70044
340	Vesicle-associated membrane protein-associated protein A OS=Homo sapiens GN=VAPA PE=1 SV=3	Q9P0L0|VAPA_HUMAN	1.1375
341	Vesicle-trafficking protein SEC22b OS=Homo sapiens GN=SEC22B PE=1 SV=4	O75396|SC22B_HUMAN	1.75899
342	Vimentin OS=Homo sapiens GN=VIM PE=1 SV=4	P08670|VIME_HUMAN	1.40808
343	Voltage-dependent anion-selective channel protein 1 OS=Homo sapiens GN=VDAC1 PE=1 SV=2	P21796|VDAC1_HUMAN	1.17991
344	WASH complex subunit 7 OS=Homo sapiens GN=KIAA1033 PE=1 SV=2	Q2M389|WAHS7_HUMAN	3.58496
345	WASH complex subunit strumpellin OS=Homo sapiens GN=KIAA0196 PE=1 SV=1	Q12768|STRUM_HUMAN	4.16993
346	WD repeat-containing protein 11 OS=Homo sapiens GN=WDR11 PE=1 SV=1	Q9BZH6|WDR11_HUMAN	2.32193
347	WD repeat-containing protein 33 OS=Homo sapiens GN=WDR33 PE=1 SV=2	Q9C0J8|WDR33_HUMAN	2.45943
348	WD repeat-containing protein 82 OS=Homo sapiens GN=WDR82 PE=1 SV=1	Q6UXN9|WDR82_HUMAN	1.03395
349	X-ray repair cross-complementing protein 5 OS=Homo sapiens GN=XRCC5 PE=1 SV=3	P13010|XRCC5_HUMAN	1
350	Zinc finger protein 281 OS=Homo sapiens GN=ZNF281 PE=1 SV=1	Q9Y2X9|ZN281_HUMAN	3.32193
351	Zinc transporter 1 OS=Homo sapiens GN=SLC30A1 PE=1 SV=3	Q9Y6M5|ZNT1_HUMAN	2.58496
352	Zinc transporter 5 OS=Homo sapiens GN=SLC30A5 PE=1 SV=1	Q8TAD4|ZNT5_HUMAN	3.58496
353	Zinc transporter 7 OS=Homo sapiens GN=SLC30A7 PE=1 SV=1	Q8NEW0|ZNT7_HUMAN	1.1635

## Sheet: SW480
Tandem-affinity purification coupled to mass spectrometry (TAP-MS) results
Only proteins showing enrichment values log2(emPAIHis-GFP-SSSCA1:emPAIHis-GFP control) ≥ 1 were kept for the analysis.
Proteins identified in SW480 cells (alphabetical order)
199 total proteins
#	Identified Proteins	Accession Number	Log2 ratio
1	14-3-3 protein zeta/delta OS=Homo sapiens GN=YWHAZ PE=1 SV=1	P63104|1433Z_HUMAN	3.64386
2	2-hydroxyacylsphingosine 1-beta-galactosyltransferase OS=Homo sapiens GN=UGT8 PE=2 SV=2	Q16880|CGT_HUMAN	3
3	40S ribosomal protein S10 OS=Homo sapiens GN=RPS10 PE=1 SV=1	P46783|RS10_HUMAN	1.84327
4	40S ribosomal protein S14 OS=Homo sapiens GN=RPS14 PE=1 SV=3	P62263|RS14_HUMAN	2.58496
5	40S ribosomal protein S15a OS=Homo sapiens GN=RPS15A PE=1 SV=2	P62244|RS15A_HUMAN	1.65675
6	40S ribosomal protein S16 OS=Homo sapiens GN=RPS16 PE=1 SV=2	P62249|RS16_HUMAN	1.42129
7	40S ribosomal protein S17 OS=Homo sapiens GN=RPS17 PE=1 SV=2	P08708|RS17_HUMAN (+1)	2.24793
8	40S ribosomal protein S18 OS=Homo sapiens GN=RPS18 PE=1 SV=3	P62269|RS18_HUMAN	2.5965
9	40S ribosomal protein S19 OS=Homo sapiens GN=RPS19 PE=1 SV=2	P39019|RS19_HUMAN	3.078
10	40S ribosomal protein S2 OS=Homo sapiens GN=RPS2 PE=1 SV=2	P15880|RS2_HUMAN	4.49185
11	40S ribosomal protein S3 OS=Homo sapiens GN=RPS3 PE=1 SV=2	P23396|RS3_HUMAN	1.36678
12	40S ribosomal protein S3a OS=Homo sapiens GN=RPS3A PE=1 SV=2	P61247|RS3A_HUMAN	3.52356
13	40S ribosomal protein S7 OS=Homo sapiens GN=RPS7 PE=1 SV=1	P62081|RS7_HUMAN	2.90689
14	40S ribosomal protein S8 OS=Homo sapiens GN=RPS8 PE=1 SV=2	P62241|RS8_HUMAN	4.52356
15	40S ribosomal protein S9 OS=Homo sapiens GN=RPS9 PE=1 SV=3	P46781|RS9_HUMAN	4.45943
16	5'-nucleotidase domain-containing protein 2 OS=Homo sapiens GN=NT5DC2 PE=1 SV=1	Q9H857|NT5D2_HUMAN	1.1375
17	60S acidic ribosomal protein P0 OS=Homo sapiens GN=RPLP0 PE=1 SV=1	P05388|RLA0_HUMAN	1.90689
18	60S acidic ribosomal protein P2 OS=Homo sapiens GN=RPLP2 PE=1 SV=1	P05387|RLA2_HUMAN	1.38027
19	60S ribosomal protein L10 OS=Homo sapiens GN=RPL10 PE=1 SV=4	P27635|RL10_HUMAN	3.10692
20	60S ribosomal protein L10a OS=Homo sapiens GN=RPL10A PE=1 SV=2	P62906|RL10A_HUMAN	1.24236
21	60S ribosomal protein L11 OS=Homo sapiens GN=RPL11 PE=1 SV=2	P62913|RL11_HUMAN	1.12928
22	60S ribosomal protein L13 OS=Homo sapiens GN=RPL13 PE=1 SV=4	P26373|RL13_HUMAN	3.85798
23	60S ribosomal protein L13a OS=Homo sapiens GN=RPL13A PE=1 SV=2	P40429|RL13A_HUMAN	1.61891
24	60S ribosomal protein L17 OS=Homo sapiens GN=RPL17 PE=1 SV=3	P18621|RL17_HUMAN	2.75489
25	60S ribosomal protein L21 OS=Homo sapiens GN=RPL21 PE=1 SV=2	P46778|RL21_HUMAN	5.20945
26	60S ribosomal protein L22 OS=Homo sapiens GN=RPL22 PE=1 SV=2	P35268|RL22_HUMAN	1.15528
27	60S ribosomal protein L24 OS=Homo sapiens GN=RPL24 PE=1 SV=1	P83731|RL24_HUMAN	1.46395
28	60S ribosomal protein L27a OS=Homo sapiens GN=RPL27A PE=1 SV=2	P46776|RL27A_HUMAN	2.14439
29	60S ribosomal protein L31 OS=Homo sapiens GN=RPL31 PE=1 SV=1	P62899|RL31_HUMAN	2.61599
30	60S ribosomal protein L6 OS=Homo sapiens GN=RPL6 PE=1 SV=3	Q02878|RL6_HUMAN	3.32193
31	60S ribosomal protein L7 OS=Homo sapiens GN=RPL7 PE=1 SV=1	P18124|RL7_HUMAN	1.12553
32	60S ribosomal protein L7a OS=Homo sapiens GN=RPL7A PE=1 SV=2	P62424|RL7A_HUMAN	4.16993
33	Acyl-coenzyme A thioesterase 8 OS=Homo sapiens GN=ACOT8 PE=1 SV=1	O14734|ACOT8_HUMAN	3.16993
34	Ankyrin repeat domain-containing protein 57 OS=Homo sapiens GN=ANKRD57 PE=1 SV=1	Q53LP3|ANR57_HUMAN	2.58496
35	ARF GTPase-activating protein GIT1 OS=Homo sapiens GN=GIT1 PE=1 SV=2	Q9Y2X7|GIT1_HUMAN	2
36	Ataxin-2-like protein OS=Homo sapiens GN=ATXN2L PE=1 SV=2	Q8WWM7|ATX2L_HUMAN	1.58496
37	ATP-binding cassette sub-family F member 2 OS=Homo sapiens GN=ABCF2 PE=1 SV=2	Q9UG63|ABCF2_HUMAN	4.24793
38	ATP-dependent RNA helicase DDX1 OS=Homo sapiens GN=DDX1 PE=1 SV=2	Q92499|DDX1_HUMAN	2
39	ATP-dependent RNA helicase DDX19A OS=Homo sapiens GN=DDX19A PE=1 SV=1	Q9NUU7|DD19A_HUMAN	2.58496
40	ATP-dependent RNA helicase DDX42 OS=Homo sapiens GN=DDX42 PE=1 SV=1	Q86XP3|DDX42_HUMAN	1.5025
41	ATP-dependent RNA helicase A OS=Homo sapiens GN=DHX9 PE=1 SV=4	Q08211|DHX9_HUMAN	1.16993
42	Calcium-binding mitochondrial carrier protein Aralar2 OS=Homo sapiens GN=SLC25A13 PE=1 SV=2	Q9UJS0|CMC2_HUMAN	4.04439
43	Catenin alpha-1 OS=Homo sapiens GN=CTNNA1 PE=1 SV=1	P35221|CTNA1_HUMAN	1.14684
44	Cell division cycle 5-like protein OS=Homo sapiens GN=CDC5L PE=1 SV=2	Q99459|CDC5L_HUMAN	2.22239
45	Cellular tumor antigen p53 OS=Homo sapiens GN=TP53 PE=1 SV=4	P04637|P53_HUMAN	1.09954
46	Cleavage and polyadenylation specificity factor subunit 1 OS=Homo sapiens GN=CPSF1 PE=1 SV=2	Q10570|CPSF1_HUMAN	1
47	Cleavage and polyadenylation specificity factor subunit 5 OS=Homo sapiens GN=NUDT21 PE=1 SV=1	O43809|CPSF5_HUMAN	1.05445
48	Cleavage and polyadenylation specificity factor subunit 6 OS=Homo sapiens GN=CPSF6 PE=1 SV=2	Q16630|CPSF6_HUMAN	3.45943
49	Cleavage and polyadenylation specificity factor subunit 7 OS=Homo sapiens GN=CPSF7 PE=1 SV=1	Q8N684|CPSF7_HUMAN	3.70044
50	CLIP-associating protein 1 OS=Homo sapiens GN=CLASP1 PE=1 SV=1	Q7Z460|CLAP1_HUMAN	3
51	CREB-regulated transcription coactivator 2 OS=Homo sapiens GN=CRTC2 PE=1 SV=2	Q53ET0|CRTC2_HUMAN	2.16993
52	Cyclin-dependent kinase 11B OS=Homo sapiens GN=CDK11B PE=1 SV=3	P21127|CD11B_HUMAN (+1)	2.20163
53	Cyclin-T1 OS=Homo sapiens GN=CCNT1 PE=1 SV=1	O60563|CCNT1_HUMAN	2
54	Cytoplasmic polyadenylation element-binding protein 4 OS=Homo sapiens GN=CPEB4 PE=1 SV=1	Q17RY0|CPEB4_HUMAN	1
55	Delta-1-pyrroline-5-carboxylate synthase OS=Homo sapiens GN=ALDH18A1 PE=1 SV=2	P54886|P5CS_HUMAN	1
56	Dermcidin OS=Homo sapiens GN=DCD PE=1 SV=2	P81605|DCD_HUMAN	6.90689
57	Diacylglycerol kinase alpha OS=Homo sapiens GN=DGKA PE=1 SV=3	P23743|DGKA_HUMAN	1.27302
58	DNA replication licensing factor MCM5 OS=Homo sapiens GN=MCM5 PE=1 SV=5	P33992|MCM5_HUMAN	2
59	DNA topoisomerase 1 OS=Homo sapiens GN=TOP1 PE=1 SV=2	P11387|TOP1_HUMAN	1.46713
60	Dolichol-phosphate mannosyltransferase OS=Homo sapiens GN=DPM1 PE=1 SV=1	O60762|DPM1_HUMAN	4.16993
61	Dolichyl-diphosphooligosaccharide--protein glycosyltransferase subunit 2 OS=Homo sapiens GN=RPN2 PE=1 SV=3	P04844|RPN2_HUMAN	1
62	Dolichyl-diphosphooligosaccharide--protein glycosyltransferase subunit STT3B OS=Homo sapiens GN=STT3B PE=1 SV=1	Q8TCJ2|STT3B_HUMAN	1.22239
63	Double-stranded RNA-binding protein Staufen homolog 1 OS=Homo sapiens GN=STAU1 PE=1 SV=2	O95793|STAU1_HUMAN	3.32193
64	E3 SUMO-protein ligase PIAS1 OS=Homo sapiens GN=PIAS1 PE=1 SV=2	O75925|PIAS1_HUMAN	1.70044
65	ELAV-like protein 1 OS=Homo sapiens GN=ELAVL1 PE=1 SV=2	Q15717|ELAV1_HUMAN	1.078
66	Elongator complex protein 1 OS=Homo sapiens GN=IKBKAP PE=1 SV=3	O95163|ELP1_HUMAN	1.16993
67	Emerin OS=Homo sapiens GN=EMD PE=1 SV=1	P50402|EMD_HUMAN	3.58496
68	Enhancer of rudimentary homolog OS=Homo sapiens GN=ERH PE=1 SV=1	P84090|ERH_HUMAN	2.16993
69	Eukaryotic translation initiation factor 4 gamma 2 OS=Homo sapiens GN=EIF4G2 PE=1 SV=1	P78344|IF4G2_HUMAN	1.58496
70	Eukaryotic translation initiation factor 4E transporter OS=Homo sapiens GN=EIF4ENIF1 PE=1 SV=2	Q9NRA8|4ET_HUMAN	2.58496
71	Fibronectin type III domain-containing protein 3B OS=Homo sapiens GN=FNDC3B PE=1 SV=2	Q53EP0|FND3B_HUMAN	1.45943
72	Galectin-3-binding protein OS=Homo sapiens GN=LGALS3BP PE=1 SV=1	Q08380|LG3BP_HUMAN	2.32193
73	Gamma-tubulin complex component 2 OS=Homo sapiens GN=TUBGCP2 PE=1 SV=2	Q9BSJ2|GCP2_HUMAN	2.41504
74	Gamma-tubulin complex component 3 OS=Homo sapiens GN=TUBGCP3 PE=1 SV=2	Q96CW5|GCP3_HUMAN	1.70044
75	GC-rich sequence DNA-binding factor 1 OS=Homo sapiens GN=GCFC1 PE=1 SV=2	Q9Y5B6|GCFC1_HUMAN	1.58496
76	Growth factor receptor-bound protein 10 OS=Homo sapiens GN=GRB10 PE=1 SV=2	Q13322|GRB10_HUMAN	2
77	Guanine nucleotide-binding protein-like 3-like protein OS=Homo sapiens GN=GNL3L PE=1 SV=1	Q9NVN8|GNL3L_HUMAN	1.20645
78	Heat shock 70 kDa protein 1A/1B OS=Homo sapiens GN=HSPA1A PE=1 SV=5	P08107|HSP71_HUMAN	1.48543
79	Heat shock cognate 71 kDa protein OS=Homo sapiens GN=HSPA8 PE=1 SV=1	P11142|HSP7C_HUMAN	1.11056
80	Heat shock protein beta-1 OS=Homo sapiens GN=HSPB1 PE=1 SV=2	P04792|HSPB1_HUMAN	1.80735
81	Heat shock protein HSP 90-alpha OS=Homo sapiens GN=HSP90AA1 PE=1 SV=5	P07900|HS90A_HUMAN (+1)	3
82	Heterogeneous nuclear ribonucleoprotein M OS=Homo sapiens GN=HNRNPM PE=1 SV=3	P52272|HNRPM_HUMAN	2.16993
83	Histone H4 OS=Homo sapiens GN=HIST1H4A PE=1 SV=2	P62805|H4_HUMAN	1.32193
84	Importin subunit alpha-2 OS=Homo sapiens GN=KPNA2 PE=1 SV=1	P52292|IMA2_HUMAN	3.08746
85	Importin subunit beta-1 OS=Homo sapiens GN=KPNB1 PE=1 SV=2	Q14974|IMB1_HUMAN	2.70044
86	Integrator complex subunit 6 OS=Homo sapiens GN=INTS6 PE=1 SV=1	Q9UL03|INT6_HUMAN	3
87	Insulin-like growth factor 2 mRNA-binding protein 1 OS=Homo sapiens GN=IGF2BP1 PE=1 SV=2	Q9NZI8|IF2B1_HUMAN	2.32193
88	Insulin-like growth factor 2 mRNA-binding protein 2 OS=Homo sapiens GN=IGF2BP2 PE=1 SV=2	Q9Y6M1|IF2B2_HUMAN	3.32193
89	Junction plakoglobin OS=Homo sapiens GN=JUP PE=1 SV=3	P14923|PLAK_HUMAN	1
90	Keratin, type I cytoskeletal 16 OS=Homo sapiens GN=KRT16 PE=1 SV=4	P08779|K1C16_HUMAN	1.46949
91	Keratin, type II cytoskeletal 2 epidermal OS=Homo sapiens GN=KRT2 PE=1 SV=2	P35908|K22E_HUMAN	1.04182
92	Keratin, type II cytoskeletal 5 OS=Homo sapiens GN=KRT5 PE=1 SV=3	P13647|K2C5_HUMAN	1.67807
93	Keratin, type II cytoskeletal 6C OS=Homo sapiens GN=KRT6C PE=1 SV=3	P48668|K2C6C_HUMAN	1.44746
94	KH domain-containing, RNA-binding, signal transduction-associated protein 1 OS=Homo sapiens GN=KHDRBS1 PE=1 SV=1	Q07666|KHDR1_HUMAN	1
95	Kinesin-like protein KIF18B OS=Homo sapiens GN=KIF18B PE=1 SV=3	Q86Y91|KI18B_HUMAN	1.73697
96	La-related protein 1 OS=Homo sapiens GN=LARP1 PE=1 SV=2	Q6PKG0|LARP1_HUMAN	1.58496
97	Leucine-rich repeat and calponin homology domain-containing protein 1 OS=Homo sapiens GN=LRCH1 PE=1 SV=3	Q9Y2L9|LRCH1_HUMAN	1.58496
98	Leucine-rich repeat and calponin homology domain-containing protein 3 OS=Homo sapiens GN=LRCH3 PE=1 SV=2	Q96II8|LRCH3_HUMAN	1
99	Leucine-rich repeat and calponin homology domain-containing protein 4 OS=Homo sapiens GN=LRCH4 PE=1 SV=2	O75427|LRCH4_HUMAN	1.80735
100	Leucine-rich repeat and WD repeat-containing protein 1 OS=Homo sapiens GN=LRWD1 PE=1 SV=2	Q9UFC0|LRWD1_HUMAN	1.48543
101	Leucine-rich repeat-containing protein 8A OS=Homo sapiens GN=LRRC8A PE=1 SV=1	Q8IWT6|LRC8A_HUMAN	1.58496
102	Magnesium transporter protein 1 OS=Homo sapiens GN=MAGT1 PE=1 SV=1	Q9H0U3|MAGT1_HUMAN	3.16993
103	Malonyl-CoA-acyl carrier protein transacylase, mitochondrial OS=Homo sapiens GN=MCAT PE=1 SV=2	Q8IVS2|FABD_HUMAN	3
104	Mediator of RNA polymerase II transcription subunit 12 OS=Homo sapiens GN=MED12 PE=1 SV=4	Q93074|MED12_HUMAN	1.41504
105	Mitochondrial 2-oxoglutarate/malate carrier protein OS=Homo sapiens GN=SLC25A11 PE=1 SV=3	Q02978|M2OM_HUMAN	3.32193
106	Mitotic-spindle organizing protein 2B OS=Homo sapiens GN=MZT2B PE=1 SV=1	Q6NZ67|MZT2B_HUMAN	5.49185
107	Mothers against decapentaplegic homolog 1 OS=Homo sapiens GN=SMAD1 PE=1 SV=1	Q15797|SMAD1_HUMAN	3.24793
108	Mothers against decapentaplegic homolog 3 OS=Homo sapiens GN=SMAD3 PE=1 SV=1	P84022|SMAD3_HUMAN	3.39232
109	Mothers against decapentaplegic homolog 5 OS=Homo sapiens GN=SMAD5 PE=1 SV=1	Q99717|SMAD5_HUMAN	2.41504
110	Myosin-Ic OS=Homo sapiens GN=MYO1C PE=1 SV=4	O00159|MYO1C_HUMAN	1.10692
111	Nasal embryonic luteinizing hormone-releasing hormone factor OS=Homo sapiens GN=NELF PE=1 SV=1	Q6X4W1|NELF_HUMAN	2.32193
112	Neutral amino acid transporter B(0) OS=Homo sapiens GN=SLC1A5 PE=1 SV=2	Q15758|AAAT_HUMAN	3.16993
113	NFX1-type zinc finger-containing protein 1 OS=Homo sapiens GN=ZNFX1 PE=1 SV=2	Q9P2E3|ZNFX1_HUMAN	2.32193
114	Non-receptor tyrosine-protein kinase TNK1 OS=Homo sapiens GN=TNK1 PE=1 SV=3	Q13470|TNK1_HUMAN	2.16993
115	Non-receptor tyrosine-protein kinase TYK2 OS=Homo sapiens GN=TYK2 PE=1 SV=3	P29597|TYK2_HUMAN	1.80735
116	Nuclear fragile X mental retardation-interacting protein 2 OS=Homo sapiens GN=NUFIP2 PE=1 SV=1	Q7Z417|NUFP2_HUMAN	3.16993
117	Nuclease-sensitive element-binding protein 1 OS=Homo sapiens GN=YBX1 PE=1 SV=3	P67809|YBOX1_HUMAN	1.68806
118	Nucleophosmin OS=Homo sapiens GN=NPM1 PE=1 SV=2	P06748|NPM_HUMAN	2.32193
119	Origin recognition complex subunit 3 OS=Homo sapiens GN=ORC3 PE=1 SV=1	Q9UBD5|ORC3_HUMAN	2
120	Origin recognition complex subunit 5 OS=Homo sapiens GN=ORC5 PE=1 SV=1	O43913|ORC5_HUMAN	2.58496
121	Oxysterol-binding protein-related protein 10 OS=Homo sapiens GN=OSBPL10 PE=1 SV=2	Q9BXB5|OSB10_HUMAN	2
122	Paraspeckle component 1 OS=Homo sapiens GN=PSPC1 PE=1 SV=1	Q8WXF1|PSPC1_HUMAN	1.12553
123	PHD finger-like domain-containing protein 5A OS=Homo sapiens GN=PHF5A PE=1 SV=1	Q7RTV0|PHF5A_HUMAN	1.16993
124	Phosphate carrier protein, mitochondrial OS=Homo sapiens GN=SLC25A3 PE=1 SV=2	Q00325|MPCP_HUMAN	3
125	Phosphatidylserine synthase 1 OS=Homo sapiens GN=PTDSS1 PE=1 SV=1	P48651|PTSS1_HUMAN	3.58496
126	Pleckstrin homology-like domain family B member 2 OS=Homo sapiens GN=PHLDB2 PE=1 SV=2	Q86SQ0|PHLB2_HUMAN	1
127	Poly(A) RNA polymerase GLD2 OS=Homo sapiens GN=PAPD4 PE=1 SV=1	Q6PIY7|GLD2_HUMAN	2.58496
128	Poly(U)-binding-splicing factor PUF60 OS=Homo sapiens GN=PUF60 PE=1 SV=1	Q9UHX1|PUF60_HUMAN	1.1375
129	Polyadenylate-binding protein 4 OS=Homo sapiens GN=PABPC4 PE=1 SV=1	Q13310|PABP4_HUMAN	3.16993
130	Polyubiquitin-B OS=Homo sapiens GN=UBB PE=1 SV=1	P0CG47|UBB_HUMAN (+3)	5.39232
131	Pre-B-cell leukemia transcription factor-interacting protein 1 OS=Homo sapiens GN=PBXIP1 PE=1 SV=1	Q96AQ6|PBIP1_HUMAN	1.08746
132	Pre-mRNA 3'-end-processing factor FIP1 OS=Homo sapiens GN=FIP1L1 PE=1 SV=1	Q6UN15|FIP1_HUMAN	2.32193
133	Pre-mRNA-processing factor 6 OS=Homo sapiens GN=PRPF6 PE=1 SV=1	O94906|PRP6_HUMAN	1.11548
134	Pre-mRNA branch site protein p14 OS=Homo sapiens GN=SF3B14 PE=1 SV=1	Q9Y3B4|PM14_HUMAN	1.06954
135	Probable ATP-dependent RNA helicase DDX5 OS=Homo sapiens GN=DDX5 PE=1 SV=1	P17844|DDX5_HUMAN	1.04731
136	Probable ATP-dependent RNA helicase DDX56 OS=Homo sapiens GN=DDX56 PE=1 SV=1	Q9NY93|DDX56_HUMAN	1
137	Probable ATP-dependent RNA helicase DHX36 OS=Homo sapiens GN=DHX36 PE=1 SV=2	Q9H2U1|DHX36_HUMAN	1.58496
138	Probable ATP-dependent RNA helicase YTHDC2 OS=Homo sapiens GN=YTHDC2 PE=1 SV=2	Q9H6S0|YTDC2_HUMAN	2.32193
139	Prohibitin OS=Homo sapiens GN=PHB PE=1 SV=1	P35232|PHB_HUMAN	1.06413
140	Prohibitin-2 OS=Homo sapiens GN=PHB2 PE=1 SV=2	Q99623|PHB2_HUMAN	4
141	Protein AF-17 OS=Homo sapiens GN=MLLT6 PE=1 SV=2	P55198|AF17_HUMAN	2.16993
142	Protein diaphanous homolog 2 OS=Homo sapiens GN=DIAPH2 PE=1 SV=1	O60879|DIAP2_HUMAN	1.11548
143	Protein ECT2 OS=Homo sapiens GN=ECT2 PE=1 SV=4	Q9H8V3|ECT2_HUMAN	1.58496
144	Protein ERGIC-53 OS=Homo sapiens GN=LMAN1 PE=1 SV=2	P49257|LMAN1_HUMAN	2.58496
145	Protein FAM83D OS=Homo sapiens GN=FAM83D PE=1 SV=3	Q9H4H8|FA83D_HUMAN	2.32193
146	Protein KHNYN OS=Homo sapiens GN=KHNYN PE=1 SV=3	O15037|KHNYN_HUMAN	2.16993
147	Protein PAT1 homolog 1 OS=Homo sapiens GN=PATL1 PE=1 SV=2	Q86TB9|PATL1_HUMAN	2.58496
148	Putative ATP-dependent RNA helicase DHX30 OS=Homo sapiens GN=DHX30 PE=1 SV=1	Q7L2E3|DHX30_HUMAN	2.58496
149	Putative GTP-binding protein 6 OS=Homo sapiens GN=GTPBP6 PE=2 SV=3	O43824|GTPB6_HUMAN	1
150	Putative ribosomal RNA methyltransferase 2 OS=Homo sapiens GN=FTSJ2 PE=1 SV=1	Q9UI43|RRMJ2_HUMAN	3.70044
151	Putative RNA-binding protein 15B OS=Homo sapiens GN=RBM15B PE=1 SV=3	Q8NDT2|RB15B_HUMAN	1.58496
152	Pyrroline-5-carboxylate reductase 1, mitochondrial OS=Homo sapiens GN=PYCR1 PE=1 SV=2	P32322|P5CR1_HUMAN	1.07039
153	Pyrroline-5-carboxylate reductase 3 OS=Homo sapiens GN=PYCRL PE=1 SV=2	Q53H96|P5CR3_HUMAN	1.12553
154	Receptor-interacting serine/threonine-protein kinase 4 OS=Homo sapiens GN=RIPK4 PE=1 SV=1	P57078|RIPK4_HUMAN	1.80735
155	Ribonucleoprotein PTB-binding 1 OS=Homo sapiens GN=RAVER1 PE=1 SV=1	Q8IY67|RAVR1_HUMAN	1.76553
156	RNA-binding motif, single-stranded-interacting protein 2 OS=Homo sapiens GN=RBMS2 PE=1 SV=1	Q15434|RBMS2_HUMAN	1.77761
157	RNA-binding protein 10 OS=Homo sapiens GN=RBM10 PE=1 SV=3	P98175|RBM10_HUMAN	1.58496
158	RNA-binding protein 27 OS=Homo sapiens GN=RBM27 PE=1 SV=2	Q9P2N5|RBM27_HUMAN	3.45943
159	RNA-binding protein NOB1 OS=Homo sapiens GN=NOB1 PE=1 SV=1	Q9ULX3|NOB1_HUMAN	4.45943
160	rRNA 2'-O-methyltransferase fibrillarin OS=Homo sapiens GN=FBL PE=1 SV=2	P22087|FBRL_HUMAN	2.1375
161	RuvB-like 1 OS=Homo sapiens GN=RUVBL1 PE=1 SV=1	Q9Y265|RUVB1_HUMAN	3.24793
162	Segment polarity protein dishevelled homolog DVL-3 OS=Homo sapiens GN=DVL3 PE=1 SV=2	Q92997|DVL3_HUMAN	3.70044
163	Selenocysteine-specific elongation factor OS=Homo sapiens GN=EEFSEC PE=1 SV=4	P57772|SELB_HUMAN	1.58496
164	Serine/threonine-protein phosphatase PP1-alpha catalytic subunit OS=Homo sapiens GN=PPP1CA PE=1 SV=1	P62136|PP1A_HUMAN	1.19068
165	Serine/threonine-protein phosphatase PP1-beta catalytic subunit OS=Homo sapiens GN=PPP1CB PE=1 SV=3	P62140|PP1B_HUMAN	2.078
166	Sjoegren syndrome/scleroderma autoantigen 1 OS=Homo sapiens GN=SSSCA1 PE=1 SV=1	O60232|SSA27_HUMAN	4.61471
167	Small nuclear ribonucleoprotein E OS=Homo sapiens GN=SNRPE PE=1 SV=1	P62304|RUXE_HUMAN (+1)	1.20163
168	Solute carrier family 2, facilitated glucose transporter member 1 OS=Homo sapiens GN=SLC2A1 PE=1 SV=2	P11166|GTR1_HUMAN	1.32193
169	SPATS2-like protein OS=Homo sapiens GN=SPATS2L PE=1 SV=2	Q9NUQ6|SPS2L_HUMAN	3
170	Splicing factor 3B subunit 2 OS=Homo sapiens GN=SF3B2 PE=1 SV=2	Q13435|SF3B2_HUMAN	3.05889
171	Splicing factor 3B subunit 3 OS=Homo sapiens GN=SF3B3 PE=1 SV=4	Q15393|SF3B3_HUMAN	1.32193
172	Splicing factor U2AF 35 kDa subunit OS=Homo sapiens GN=U2AF1 PE=1 SV=3	Q01081|U2AF1_HUMAN	4.20945
173	Splicing factor U2AF 65 kDa subunit OS=Homo sapiens GN=U2AF2 PE=1 SV=4	P26368|U2AF2_HUMAN	2.05889
174	Splicing factor, proline- and glutamine-rich OS=Homo sapiens GN=SFPQ PE=1 SV=2	P23246|SFPQ_HUMAN	1.49881
175	Stromal interaction molecule 1 OS=Homo sapiens GN=STIM1 PE=1 SV=3	Q13586|STIM1_HUMAN	1.35364
176	Tankyrase-1 OS=Homo sapiens GN=TNKS PE=1 SV=2	O95271|TNKS1_HUMAN	3.85798
177	T-complex protein 1 subunit alpha OS=Homo sapiens GN=TCP1 PE=1 SV=1	P17987|TCPA_HUMAN	2.32193
178	THAP domain-containing protein 11 OS=Homo sapiens GN=THAP11 PE=1 SV=2	Q96EK4|THA11_HUMAN	2
179	Transcription elongation factor B polypeptide 2 OS=Homo sapiens GN=TCEB2 PE=1 SV=1	Q15370|ELOB_HUMAN	1.18903
180	Transcription termination factor 2 OS=Homo sapiens GN=TTF2 PE=1 SV=2	Q9UNY4|TTF2_HUMAN	1.848
181	Transcriptional repressor protein YY1 OS=Homo sapiens GN=YY1 PE=1 SV=2	P25490|TYY1_HUMAN	2.09954
182	Transducin-like enhancer protein 3 OS=Homo sapiens GN=TLE3 PE=1 SV=2	Q04726|TLE3_HUMAN	2
183	Trifunctional enzyme subunit beta, mitochondrial OS=Homo sapiens GN=HADHB PE=1 SV=3	P55084|ECHB_HUMAN	2.70044
184	Tripartite motif-containing protein 14 OS=Homo sapiens GN=TRIM14 PE=2 SV=2	Q14142|TRI14_HUMAN	2.70044
185	tRNA (uracil-5-)-methyltransferase homolog A OS=Homo sapiens GN=TRMT2A PE=1 SV=2	Q8IZ69|TRM2A_HUMAN	1.32193
186	tRNA 2'-phosphotransferase 1 OS=Homo sapiens GN=TRPT1 PE=1 SV=2	Q86TN4|TRPT1_HUMAN	1.05889
187	tRNA-splicing ligase RtcB homolog OS=Homo sapiens GN=C22orf28 PE=1 SV=1	Q9Y3I0|RTCB_HUMAN	3.58496
188	Tryptophanyl-tRNA synthetase, mitochondrial OS=Homo sapiens GN=WARS2 PE=1 SV=1	Q9UGM6|SYWM_HUMAN	3
189	Tubulin beta chain OS=Homo sapiens GN=TUBB PE=1 SV=2	P07437|TBB5_HUMAN	2.22239
190	Tubulin beta-2B chain OS=Homo sapiens GN=TUBB2B PE=1 SV=1	Q9BVA1|TBB2B_HUMAN	1.66297
191	Tubulin gamma-1 chain OS=Homo sapiens GN=TUBG1 PE=1 SV=2	P23258|TBG1_HUMAN	1.48938
192	Tuftelin-interacting protein 11 OS=Homo sapiens GN=TFIP11 PE=1 SV=1	Q9UBB9|TFP11_HUMAN	1.58496
193	U2 small nuclear ribonucleoprotein A' OS=Homo sapiens GN=SNRPA1 PE=1 SV=2	P09661|RU2A_HUMAN	3.64386
194	U4/U6.U5 tri-snRNP-associated protein 1 OS=Homo sapiens GN=SART1 PE=1 SV=1	O43290|SNUT1_HUMAN	2.80735
195	Vesicle-associated membrane protein-associated protein A OS=Homo sapiens GN=VAPA PE=1 SV=3	Q9P0L0|VAPA_HUMAN	2.1964
196	Vesicle-associated membrane protein-associated protein B/C OS=Homo sapiens GN=VAPB PE=1 SV=3	O95292|VAPB_HUMAN	1.77259
197	Voltage-dependent anion-selective channel protein 1 OS=Homo sapiens GN=VDAC1 PE=1 SV=2	P21796|VDAC1_HUMAN	3.45943
198	WD repeat domain-containing protein 83 OS=Homo sapiens GN=WDR83 PE=1 SV=1	Q9BRX9|WDR83_HUMAN	1
199	WD repeat-containing protein 24 OS=Homo sapiens GN=WDR24 PE=1 SV=1	Q96S15|WDR24_HUMAN	1.58496

## Sheet: LNCaP
Tandem-affinity purification coupled to mass spectrometry (TAP-MS) results
Only proteins showing enrichment values log2(emPAIHis-GFP-SSSCA1:emPAIHis-GFP control) ≥ 1 were kept for the analysis.
Proteins identified in LNCaP cells (alphabetical order)
106 total proteins
#	Identified Proteins	Accession Number	Log2 ratio
1	14-3-3 protein epsilon OS=Homo sapiens GN=YWHAE PE=1 SV=1	P62258|1433E_HUMAN	1.12553
2	14-3-3 protein gamma OS=Homo sapiens GN=YWHAG PE=1 SV=2	P61981|1433G_HUMAN	1.70044
3	28S ribosomal protein S2, mitochondrial OS=Homo sapiens GN=MRPS2 PE=1 SV=1	Q9Y399|RT02_HUMAN	1.07039
4	39S ribosomal protein L17, mitochondrial OS=Homo sapiens GN=MRPL17 PE=1 SV=1	Q9NRX2|RM17_HUMAN	1.12928
5	Actin-related protein 2/3 complex subunit 1B OS=Homo sapiens GN=ARPC1B PE=1 SV=3	O15143|ARC1B_HUMAN	1
6	Acyl-coenzyme A thioesterase 9, mitochondrial OS=Homo sapiens GN=ACOT9 PE=1 SV=2	Q9Y305|ACOT9_HUMAN	1.11548
7	Adenylosuccinate lyase OS=Homo sapiens GN=ADSL PE=1 SV=2	P30566|PUR8_HUMAN	1.11548
8	ADP/ATP translocase 1 OS=Homo sapiens GN=SLC25A4 PE=1 SV=4	P12235|ADT1_HUMAN	1.07039
9	Aladin OS=Homo sapiens GN=AAAS PE=1 SV=1	Q9NRG9|AAAS_HUMAN	2.20163
10	Alpha-aminoadipic semialdehyde synthase, mitochondrial OS=Homo sapiens GN=AASS PE=1 SV=1	Q9UDR5|AASS_HUMAN	2.11548
11	Amine oxidase [flavin-containing] A OS=Homo sapiens GN=MAOA PE=1 SV=1	P21397|AOFA_HUMAN	2.20163
12	Anion exchange protein 2 OS=Homo sapiens GN=SLC4A2 PE=1 SV=4	P04920|B3A2_HUMAN	1.80735
13	AP-2 complex subunit alpha-1 OS=Homo sapiens GN=AP2A1 PE=1 SV=3	O95782|AP2A1_HUMAN	1.58496
14	AP-2 complex subunit beta OS=Homo sapiens GN=AP2B1 PE=1 SV=1	P63010|AP2B1_HUMAN	1.11548
15	AP-2 complex subunit mu OS=Homo sapiens GN=AP2M1 PE=1 SV=2	Q96CW1|AP2M1_HUMAN	1.50901
16	Apoptosis-inducing factor 1, mitochondrial OS=Homo sapiens GN=AIFM1 PE=1 SV=1	O95831|AIFM1_HUMAN	3.90689
17	Arginyl-tRNA synthetase, cytoplasmic OS=Homo sapiens GN=RARS PE=1 SV=2	P54136|SYRC_HUMAN	1.70044
18	Asparaginyl-tRNA synthetase, cytoplasmic OS=Homo sapiens GN=NARS PE=1 SV=1	O43776|SYNC_HUMAN	2.32193
19	Aspartyl-tRNA synthetase, cytoplasmic OS=Homo sapiens GN=DARS PE=1 SV=2	P14868|SYDC_HUMAN	1.05889
20	Ataxin-2 OS=Homo sapiens GN=ATXN2 PE=1 SV=2	Q99700|ATX2_HUMAN	1
21	Basigin OS=Homo sapiens GN=BSG PE=1 SV=2	P35613|BASI_HUMAN	4
22	Beta-2-syntrophin OS=Homo sapiens GN=SNTB2 PE=1 SV=1	Q13425|SNTB2_HUMAN	2.36923
23	Calpain small subunit 1 OS=Homo sapiens GN=CAPNS1 PE=1 SV=1	P04632|CPNS1_HUMAN	1.1375
24	Carnitine O-palmitoyltransferase 1, liver isoform OS=Homo sapiens GN=CPT1A PE=1 SV=2	P50416|CPT1A_HUMAN	2
25	Catenin beta-1 OS=Homo sapiens GN=CTNNB1 PE=1 SV=1	P35222|CTNB1_HUMAN	1
26	Cell division cycle 5-like protein OS=Homo sapiens GN=CDC5L PE=1 SV=2	Q99459|CDC5L_HUMAN	1.58496
27	CUGBP Elav-like family member 1 OS=Homo sapiens GN=CELF1 PE=1 SV=2	Q92879|CELF1_HUMAN	3.70044
28	Cytochrome c oxidase subunit 5A, mitochondrial OS=Homo sapiens GN=COX5A PE=1 SV=2	P20674|COX5A_HUMAN	1.14439
29	DnaJ homolog subfamily A member 1 OS=Homo sapiens GN=DNAJA1 PE=1 SV=2	P31689|DNJA1_HUMAN	2.80735
30	Dolichyl-diphosphooligosaccharide--protein glycosyltransferase subunit DAD1 OS=Homo sapiens GN=DAD1 PE=1 SV=3	P61803|DAD1_HUMAN	5.97728
31	E3 SUMO-protein ligase PIAS1 OS=Homo sapiens GN=PIAS1 PE=1 SV=2	O75925|PIAS1_HUMAN	2
32	E3 SUMO-protein ligase RanBP2 OS=Homo sapiens GN=RANBP2 PE=1 SV=2	P49792|RBP2_HUMAN	1
33	Endoplasmic reticulum-Golgi intermediate compartment protein 1 OS=Homo sapiens GN=ERGIC1 PE=1 SV=1	Q969X5|ERGI1_HUMAN	1.07039
34	Eukaryotic translation initiation factor 3 subunit B OS=Homo sapiens GN=EIF3B PE=1 SV=3	P55884|EIF3B_HUMAN	1.58496
35	Fatty acid desaturase 1 OS=Homo sapiens GN=FADS1 PE=1 SV=1	O60427|FADS1_HUMAN	2.58496
36	General transcription factor II-I OS=Homo sapiens GN=GTF2I PE=1 SV=2	P78347|GTF2I_HUMAN	1.58496
37	GTP-binding protein 5 OS=Homo sapiens GN=GTPBP5 PE=2 SV=1	Q9H4K7|GTPB5_HUMAN	4.58496
38	Histone H1.5 OS=Homo sapiens GN=HIST1H1B PE=1 SV=3	P16401|H15_HUMAN	4.90689
39	Histone H1x OS=Homo sapiens GN=H1FX PE=1 SV=1	Q92522|H1X_HUMAN	1.09311
40	Histone-binding protein RBBP7 OS=Homo sapiens GN=RBBP7 PE=1 SV=1	Q16576|RBBP7_HUMAN	3.80735
41	Integrator complex subunit 9 OS=Homo sapiens GN=INTS9 PE=1 SV=2	Q9NV88|INT9_HUMAN	2
42	Isoleucyl-tRNA synthetase, cytoplasmic OS=Homo sapiens GN=IARS PE=1 SV=2	P41252|SYIC_HUMAN	1
43	Leukocyte receptor cluster member 9 OS=Homo sapiens GN=LENG9 PE=2 SV=2	Q96B70|LENG9_HUMAN	3.70044
44	Malectin OS=Homo sapiens GN=MLEC PE=1 SV=1	Q14165|MLEC_HUMAN	1.07039
45	MAP/microtubule affinity-regulating kinase 3 OS=Homo sapiens GN=MARK3 PE=1 SV=4	P27448|MARK3_HUMAN	2
46	Metalloreductase STEAP2 OS=Homo sapiens GN=STEAP2 PE=1 SV=3	Q8NFT2|STEA2_HUMAN	1
47	Methyltransferase-like protein 8 OS=Homo sapiens GN=METTL8 PE=2 SV=2	Q9H825|METL8_HUMAN	4.39232
48	Mitochondrial dicarboxylate carrier OS=Homo sapiens GN=SLC25A10 PE=1 SV=2	Q9UBX3|DIC_HUMAN	1.80735
49	Mitochondrial glutamate carrier 1 OS=Homo sapiens GN=SLC25A22 PE=1 SV=1	Q9H936|GHC1_HUMAN	4.9542
50	N-acetyltransferase 10 OS=Homo sapiens GN=NAT10 PE=1 SV=2	Q9H0A0|NAT10_HUMAN	1.58496
51	NADH dehydrogenase [ubiquinone] 1 beta subcomplex subunit 4 OS=Homo sapiens GN=NDUFB4 PE=1 SV=3	O95168|NDUB4_HUMAN	4.45943
52	NEDD4-like E3 ubiquitin-protein ligase WWP2 OS=Homo sapiens GN=WWP2 PE=1 SV=2	O00308|WWP2_HUMAN	2.80735
53	Nucleoside diphosphate kinase A OS=Homo sapiens GN=NME1 PE=1 SV=1	P15531|NDKA_HUMAN (+1)	1.14439
54	OCIA domain-containing protein 1 OS=Homo sapiens GN=OCIAD1 PE=1 SV=1	Q9NX40|OCAD1_HUMAN	1.05889
55	Oxysterol-binding protein-related protein 11 OS=Homo sapiens GN=OSBPL11 PE=1 SV=2	Q9BXB4|OSB11_HUMAN	1
56	Periphilin-1 OS=Homo sapiens GN=PPHLN1 PE=1 SV=2	Q8NEY8|PPHLN_HUMAN	2.58496
57	Peroxiredoxin-4 OS=Homo sapiens GN=PRDX4 PE=1 SV=1	Q13162|PRDX4_HUMAN	4.45943
58	Peroxisomal 2,4-dienoyl-CoA reductase OS=Homo sapiens GN=DECR2 PE=1 SV=1	Q9NUI1|DECR2_HUMAN	4.45943
59	Poly(rC)-binding protein 1 OS=Homo sapiens GN=PCBP1 PE=1 SV=2	Q15365|PCBP1_HUMAN	1
60	Polymerase delta-interacting protein 2 OS=Homo sapiens GN=POLDIP2 PE=1 SV=1	Q9Y2S7|PDIP2_HUMAN	4
61	Prostate-specific antigen OS=Homo sapiens GN=KLK3 PE=1 SV=2	P07288|KLK3_HUMAN	1.12553
62	Protein FAM98B OS=Homo sapiens GN=FAM98B PE=1 SV=1	Q52LJ0|FA98B_HUMAN	4.16993
63	Protein LSM12 homolog OS=Homo sapiens GN=LSM12 PE=1 SV=2	Q3MHD2|LSM12_HUMAN	1.09311
64	Protein Red OS=Homo sapiens GN=IK PE=1 SV=3	Q13123|RED_HUMAN	1
65	Protein transport protein Sec61 subunit alpha isoform 1 OS=Homo sapiens GN=SEC61A1 PE=1 SV=2	P61619|S61A1_HUMAN	1.05445
66	Putative ribosomal RNA methyltransferase 2 OS=Homo sapiens GN=FTSJ2 PE=1 SV=1	Q9UI43|RRMJ2_HUMAN	3.58496
67	Putative RNA-binding protein 15 OS=Homo sapiens GN=RBM15 PE=1 SV=2	Q96T37|RBM15_HUMAN	1.58496
68	Ran GTPase-activating protein 1 OS=Homo sapiens GN=RANGAP1 PE=1 SV=1	P46060|RAGP1_HUMAN	3.32193
69	Ras-related protein Rab-11A OS=Homo sapiens GN=RAB11A PE=1 SV=3	P62491|RB11A_HUMAN (+1)	1.18641
70	Ras-related protein Rap-1b OS=Homo sapiens GN=RAP1B PE=1 SV=1	P61224|RAP1B_HUMAN (+1)	4
71	RNA 3'-terminal phosphate cyclase OS=Homo sapiens GN=RTCD1 PE=1 SV=1	O00442|RTC1_HUMAN	4.75489
72	RNA-binding protein 4 OS=Homo sapiens GN=RBM4 PE=1 SV=1	Q9BWF3|RBM4_HUMAN	3
73	RNA-binding protein 7 OS=Homo sapiens GN=RBM7 PE=1 SV=1	Q9Y580|RBM7_HUMAN	3.32193
74	SAM domain and HD domain-containing protein 1 OS=Homo sapiens GN=SAMHD1 PE=1 SV=2	Q9Y3Z3|SAMH1_HUMAN	2.24793
75	Scaffold attachment factor B1 OS=Homo sapiens GN=SAFB PE=1 SV=4	Q15424|SAFB1_HUMAN	2.58496
76	Segment polarity protein dishevelled homolog DVL-3 OS=Homo sapiens GN=DVL3 PE=1 SV=2	Q92997|DVL3_HUMAN	2
77	Serine/threonine-protein kinase TAO1 OS=Homo sapiens GN=TAOK1 PE=1 SV=1	Q7L7X3|TAOK1_HUMAN	1
78	Serine/threonine-protein phosphatase PGAM5, mitochondrial OS=Homo sapiens GN=PGAM5 PE=1 SV=2	Q96HS1|PGAM5_HUMAN	4.39232
79	Serpin B12 OS=Homo sapiens GN=SERPINB12 PE=1 SV=1	Q96P63|SPB12_HUMAN	3.90689
80	Serum albumin OS=Homo sapiens GN=ALB PE=1 SV=2	P02768|ALBU_HUMAN	1.04731
81	Sideroflexin-1 OS=Homo sapiens GN=SFXN1 PE=1 SV=4	Q9H9B4|SFXN1_HUMAN	1.68806
82	Sjoegren syndrome/scleroderma autoantigen 1 OS=Homo sapiens GN=SSSCA1 PE=1 SV=1	O60232|SSA27_HUMAN	1.04439
83	Smad nuclear-interacting protein 1 OS=Homo sapiens GN=SNIP1 PE=1 SV=1	Q8TAD8|SNIP1_HUMAN	2.80735
84	Small nuclear ribonucleoprotein-associated proteins B and B' OS=Homo sapiens GN=SNRPB PE=1 SV=2	P14678|RSMB_HUMAN (+1)	1.10692
85	Sodium/potassium-transporting ATPase subunit alpha-1 OS=Homo sapiens GN=ATP1A1 PE=1 SV=1	P05023|AT1A1_HUMAN	1.05889
86	Sphingosine-1-phosphate lyase 1 OS=Homo sapiens GN=SGPL1 PE=1 SV=3	O95470|SGPL1_HUMAN	3.32193
87	Staphylococcal nuclease domain-containing protein 1 OS=Homo sapiens GN=SND1 PE=1 SV=1	Q7KZF4|SND1_HUMAN	1.58496
88	Stromal interaction molecule 2 OS=Homo sapiens GN=STIM2 PE=1 SV=2	Q9P246|STIM2_HUMAN	1
89	SWI/SNF-related matrix-associated actin-dependent regulator of chromatin subfamily D member 2 OS=Homo sapiens GN=SMARCD2 PE=1 SV=3	Q92925|SMRD2_HUMAN	1.1375
90	Tankyrase-1 OS=Homo sapiens GN=TNKS PE=1 SV=2	O95271|TNKS1_HUMAN	3.58496
91	T-complex protein 1 subunit eta OS=Homo sapiens GN=CCT7 PE=1 SV=2	Q99832|TCPH_HUMAN	2.32193
92	T-complex protein 1 subunit gamma OS=Homo sapiens GN=CCT3 PE=1 SV=4	P49368|TCPG_HUMAN	1.1375
93	Transducin beta-like protein 2 OS=Homo sapiens GN=TBL2 PE=1 SV=1	Q9Y4P3|TBL2_HUMAN	2.58496
94	Translation initiation factor eIF-2B subunit epsilon OS=Homo sapiens GN=EIF2B5 PE=1 SV=3	Q13144|EI2BE_HUMAN	3
95	Translocon-associated protein subunit alpha OS=Homo sapiens GN=SSR1 PE=1 SV=3	P43307|SSRA_HUMAN	1.07039
96	Trifunctional purine biosynthetic protein adenosine-3 OS=Homo sapiens GN=GART PE=1 SV=1	P22102|PUR2_HUMAN	1.58496
97	Trypsin-1 OS=Homo sapiens GN=PRSS1 PE=1 SV=1	P07477|TRY1_HUMAN	3.58496
98	Tubulin gamma-1 chain OS=Homo sapiens GN=TUBG1 PE=1 SV=2	P23258|TBG1_HUMAN	2.58496
99	Up-regulated during skeletal muscle growth protein 5 OS=Homo sapiens GN=USMG5 PE=1 SV=1	Q96IX5|USMG5_HUMAN	7.16993
100	Vesicle-associated membrane protein-associated protein A OS=Homo sapiens GN=VAPA PE=1 SV=3	Q9P0L0|VAPA_HUMAN	1.05889
101	Vesicle-fusing ATPase OS=Homo sapiens GN=NSF PE=1 SV=3	P46459|NSF_HUMAN	3
102	Voltage-dependent anion-selective channel protein 2 OS=Homo sapiens GN=VDAC2 PE=1 SV=2	P45880|VDAC2_HUMAN	1.16227
103	WD repeat-containing protein 48 OS=Homo sapiens GN=WDR48 PE=1 SV=1	Q8TAF3|WDR48_HUMAN	3.16993
104	X-ray repair cross-complementing protein 5 OS=Homo sapiens GN=XRCC5 PE=1 SV=3	P13010|XRCC5_HUMAN	2
105	Zinc finger CCCH-type antiviral protein 1 OS=Homo sapiens GN=ZC3HAV1 PE=1 SV=3	Q7Z2W4|ZCCHV_HUMAN	2.58496
106	Zinc transporter 5 OS=Homo sapiens GN=SLC30A5 PE=1 SV=1	Q8TAD4|ZNT5_HUMAN	2

## Sheet: Proteins in 2-3 cell lines
Tandem-affinity purification coupled to mass spectrometry (TAP-MS) results
Only proteins showing enrichment values log2(emPAIHis-GFP-SSSCA1:emPAIHis-GFP control) ≥ 1 were kept for the analysis.
Amount of proteins identified and color coding:
	Total proteins (HeLa, SW480 and LNCaP cells)	658
	Total proteins identified HeLa cells	353
	Total proteins identified SW480 cells	199
	Total proteins identified LNCaP cells	106
	Proteins identified in both HeLa and SW480 cells	46
	Proteins identified in both HeLa and LNCaP cells	39
	Proteins identified in both SW480 and LNCaP cells	3
	Proteins identified in HeLa, SW480 and LNCaP cells	5
	Proteins identified in ≥ 2 cell lines	93
Proteins identified in ≥ 2 cell lines (alphabetical order)
93 proteins
#	Identified Proteins	Accession Number
1	14-3-3 protein gamma OS=Homo sapiens GN=YWHAG PE=1 SV=2	P61981|1433G_HUMAN
2	2-hydroxyacylsphingosine 1-beta-galactosyltransferase OS=Homo sapiens GN=UGT8 PE=2 SV=2	Q16880|CGT_HUMAN
3	5'-nucleotidase domain-containing protein 2 OS=Homo sapiens GN=NT5DC2 PE=1 SV=1	Q9H857|NT5D2_HUMAN
4	60S ribosomal protein L31 OS=Homo sapiens GN=RPL31 PE=1 SV=1	P62899|RL31_HUMAN
5	60S ribosomal protein L7a OS=Homo sapiens GN=RPL7A PE=1 SV=2	P62424|RL7A_HUMAN
6	Acyl-coenzyme A thioesterase 9, mitochondrial OS=Homo sapiens GN=ACOT9 PE=1 SV=2	Q9Y305|ACOT9_HUMAN
7	Aladin OS=Homo sapiens GN=AAAS PE=1 SV=1	Q9NRG9|AAAS_HUMAN
8	Anion exchange protein 2 OS=Homo sapiens GN=SLC4A2 PE=1 SV=4	P04920|B3A2_HUMAN
9	AP-2 complex subunit beta OS=Homo sapiens GN=AP2B1 PE=1 SV=1	P63010|AP2B1_HUMAN
10	ARF GTPase-activating protein GIT1 OS=Homo sapiens GN=GIT1 PE=1 SV=2	Q9Y2X7|GIT1_HUMAN
11	Ataxin-2 OS=Homo sapiens GN=ATXN2 PE=1 SV=2	Q99700|ATX2_HUMAN
12	Basigin OS=Homo sapiens GN=BSG PE=1 SV=2	P35613|BASI_HUMAN
13	Calcium-binding mitochondrial carrier protein Aralar2 OS=Homo sapiens GN=SLC25A13 PE=1 SV=2	Q9UJS0|CMC2_HUMAN
14	Carnitine O-palmitoyltransferase 1, liver isoform OS=Homo sapiens GN=CPT1A PE=1 SV=2	P50416|CPT1A_HUMAN
15	Cell division cycle 5-like protein OS=Homo sapiens GN=CDC5L PE=1 SV=2	Q99459|CDC5L_HUMAN
16	Cleavage and polyadenylation specificity factor subunit 6 OS=Homo sapiens GN=CPSF6 PE=1 SV=2	Q16630|CPSF6_HUMAN
17	CLIP-associating protein 1 OS=Homo sapiens GN=CLASP1 PE=1 SV=1	Q7Z460|CLAP1_HUMAN
18	Cyclin-T1 OS=Homo sapiens GN=CCNT1 PE=1 SV=1	O60563|CCNT1_HUMAN
19	Cytochrome c oxidase subunit 5A, mitochondrial OS=Homo sapiens GN=COX5A PE=1 SV=2	P20674|COX5A_HUMAN
20	Diacylglycerol kinase alpha OS=Homo sapiens GN=DGKA PE=1 SV=3	P23743|DGKA_HUMAN
21	Dolichol-phosphate mannosyltransferase OS=Homo sapiens GN=DPM1 PE=1 SV=1	O60762|DPM1_HUMAN
22	E3 SUMO-protein ligase PIAS1 OS=Homo sapiens GN=PIAS1 PE=1 SV=2	O75925|PIAS1_HUMAN
23	ELAV-like protein 1 OS=Homo sapiens GN=ELAVL1 PE=1 SV=2	Q15717|ELAV1_HUMAN
24	Elongator complex protein 1 OS=Homo sapiens GN=IKBKAP PE=1 SV=3	O95163|ELP1_HUMAN
25	Emerin OS=Homo sapiens GN=EMD PE=1 SV=1	P50402|EMD_HUMAN
26	Endoplasmic reticulum-Golgi intermediate compartment protein 1 OS=Homo sapiens GN=ERGIC1 PE=1 SV=1	Q969X5|ERGI1_HUMAN
27	Enhancer of rudimentary homolog OS=Homo sapiens GN=ERH PE=1 SV=1	P84090|ERH_HUMAN
28	Eukaryotic translation initiation factor 3 subunit B OS=Homo sapiens GN=EIF3B PE=1 SV=3	P55884|EIF3B_HUMAN
29	Fatty acid desaturase 1 OS=Homo sapiens GN=FADS1 PE=1 SV=1	O60427|FADS1_HUMAN
30	Galectin-3-binding protein OS=Homo sapiens GN=LGALS3BP PE=1 SV=1	Q08380|LG3BP_HUMAN
31	Gamma-tubulin complex component 2 OS=Homo sapiens GN=TUBGCP2 PE=1 SV=2	Q9BSJ2|GCP2_HUMAN
32	GC-rich sequence DNA-binding factor 1 OS=Homo sapiens GN=GCFC1 PE=1 SV=2	Q9Y5B6|GCFC1_HUMAN
33	General transcription factor II-I OS=Homo sapiens GN=GTF2I PE=1 SV=2	P78347|GTF2I_HUMAN
34	Growth factor receptor-bound protein 10 OS=Homo sapiens GN=GRB10 PE=1 SV=2	Q13322|GRB10_HUMAN
35	GTP-binding protein 5 OS=Homo sapiens GN=GTPBP5 PE=2 SV=1	Q9H4K7|GTPB5_HUMAN
36	Heat shock 70 kDa protein 1A/1B OS=Homo sapiens GN=HSPA1A PE=1 SV=5	P08107|HSP71_HUMAN
37	Heat shock protein beta-1 OS=Homo sapiens GN=HSPB1 PE=1 SV=2	P04792|HSPB1_HUMAN
38	Histone H1x OS=Homo sapiens GN=H1FX PE=1 SV=1	Q92522|H1X_HUMAN
39	Histone-binding protein RBBP7 OS=Homo sapiens GN=RBBP7 PE=1 SV=1	Q16576|RBBP7_HUMAN
40	KH domain-containing, RNA-binding, signal transduction-associated protein 1 OS=Homo sapiens GN=KHDRBS1 PE=1 SV=1	Q07666|KHDR1_HUMAN
41	Kinesin-like protein KIF18B OS=Homo sapiens GN=KIF18B PE=1 SV=3	Q86Y91|KI18B_HUMAN
42	Leucine-rich repeat and calponin homology domain-containing protein 1 OS=Homo sapiens GN=LRCH1 PE=1 SV=3	Q9Y2L9|LRCH1_HUMAN
43	Leucine-rich repeat and calponin homology domain-containing protein 3 OS=Homo sapiens GN=LRCH3 PE=1 SV=2	Q96II8|LRCH3_HUMAN
44	Malonyl-CoA-acyl carrier protein transacylase, mitochondrial OS=Homo sapiens GN=MCAT PE=1 SV=2	Q8IVS2|FABD_HUMAN
45	MAP/microtubule affinity-regulating kinase 3 OS=Homo sapiens GN=MARK3 PE=1 SV=4	P27448|MARK3_HUMAN
46	Mitochondrial 2-oxoglutarate/malate carrier protein OS=Homo sapiens GN=SLC25A11 PE=1 SV=3	Q02978|M2OM_HUMAN
47	Mitochondrial dicarboxylate carrier OS=Homo sapiens GN=SLC25A10 PE=1 SV=2	Q9UBX3|DIC_HUMAN
48	NEDD4-like E3 ubiquitin-protein ligase WWP2 OS=Homo sapiens GN=WWP2 PE=1 SV=2	O00308|WWP2_HUMAN
49	Non-receptor tyrosine-protein kinase TYK2 OS=Homo sapiens GN=TYK2 PE=1 SV=3	P29597|TYK2_HUMAN
50	Origin recognition complex subunit 3 OS=Homo sapiens GN=ORC3 PE=1 SV=1	Q9UBD5|ORC3_HUMAN
51	Origin recognition complex subunit 5 OS=Homo sapiens GN=ORC5 PE=1 SV=1	O43913|ORC5_HUMAN
52	Oxysterol-binding protein-related protein 11 OS=Homo sapiens GN=OSBPL11 PE=1 SV=2	Q9BXB4|OSB11_HUMAN
53	Peroxisomal 2,4-dienoyl-CoA reductase OS=Homo sapiens GN=DECR2 PE=1 SV=1	Q9NUI1|DECR2_HUMAN
54	Poly(rC)-binding protein 1 OS=Homo sapiens GN=PCBP1 PE=1 SV=2	Q15365|PCBP1_HUMAN
55	Poly(U)-binding-splicing factor PUF60 OS=Homo sapiens GN=PUF60 PE=1 SV=1	Q9UHX1|PUF60_HUMAN
56	Pre-B-cell leukemia transcription factor-interacting protein 1 OS=Homo sapiens GN=PBXIP1 PE=1 SV=1	Q96AQ6|PBIP1_HUMAN
57	Prohibitin OS=Homo sapiens GN=PHB PE=1 SV=1	P35232|PHB_HUMAN
58	Protein ECT2 OS=Homo sapiens GN=ECT2 PE=1 SV=4	Q9H8V3|ECT2_HUMAN
59	Protein ERGIC-53 OS=Homo sapiens GN=LMAN1 PE=1 SV=2	P49257|LMAN1_HUMAN
60	Protein KHNYN OS=Homo sapiens GN=KHNYN PE=1 SV=3	O15037|KHNYN_HUMAN
61	Protein transport protein Sec61 subunit alpha isoform 1 OS=Homo sapiens GN=SEC61A1 PE=1 SV=2	P61619|S61A1_HUMAN
62	Putative GTP-binding protein 6 OS=Homo sapiens GN=GTPBP6 PE=2 SV=3	O43824|GTPB6_HUMAN
63	Putative ribosomal RNA methyltransferase 2 OS=Homo sapiens GN=FTSJ2 PE=1 SV=1	Q9UI43|RRMJ2_HUMAN
64	Putative RNA-binding protein 15 OS=Homo sapiens GN=RBM15 PE=1 SV=2	Q96T37|RBM15_HUMAN
65	Putative RNA-binding protein 15B OS=Homo sapiens GN=RBM15B PE=1 SV=3	Q8NDT2|RB15B_HUMAN
66	Ran GTPase-activating protein 1 OS=Homo sapiens GN=RANGAP1 PE=1 SV=1	P46060|RAGP1_HUMAN
67	Ras-related protein Rap-1b OS=Homo sapiens GN=RAP1B PE=1 SV=1	P61224|RAP1B_HUMAN (+1)
68	RNA-binding protein 7 OS=Homo sapiens GN=RBM7 PE=1 SV=1	Q9Y580|RBM7_HUMAN
69	Scaffold attachment factor B1 OS=Homo sapiens GN=SAFB PE=1 SV=4	Q15424|SAFB1_HUMAN
70	Segment polarity protein dishevelled homolog DVL-3 OS=Homo sapiens GN=DVL3 PE=1 SV=2	Q92997|DVL3_HUMAN
71	Serine/threonine-protein kinase TAO1 OS=Homo sapiens GN=TAOK1 PE=1 SV=1	Q7L7X3|TAOK1_HUMAN
72	Sideroflexin-1 OS=Homo sapiens GN=SFXN1 PE=1 SV=4	Q9H9B4|SFXN1_HUMAN
73	Sjoegren syndrome/scleroderma autoantigen 1 OS=Homo sapiens GN=SSSCA1 PE=1 SV=1	O60232|SSA27_HUMAN
74	Smad nuclear-interacting protein 1 OS=Homo sapiens GN=SNIP1 PE=1 SV=1	Q8TAD8|SNIP1_HUMAN
75	Small nuclear ribonucleoprotein E OS=Homo sapiens GN=SNRPE PE=1 SV=1	P62304|RUXE_HUMAN (+1)
76	Stromal interaction molecule 2 OS=Homo sapiens GN=STIM2 PE=1 SV=2	Q9P246|STIM2_HUMAN
77	SWI/SNF-related matrix-associated actin-dependent regulator of chromatin subfamily D member 2 OS=Homo sapiens GN=SMARCD2 PE=1 SV=3	Q92925|SMRD2_HUMAN
78	Tankyrase-1 OS=Homo sapiens GN=TNKS PE=1 SV=2	O95271|TNKS1_HUMAN
79	T-complex protein 1 subunit alpha OS=Homo sapiens GN=TCP1 PE=1 SV=1	P17987|TCPA_HUMAN
80	T-complex protein 1 subunit eta OS=Homo sapiens GN=CCT7 PE=1 SV=2	Q99832|TCPH_HUMAN
81	T-complex protein 1 subunit gamma OS=Homo sapiens GN=CCT3 PE=1 SV=4	P49368|TCPG_HUMAN
82	THAP domain-containing protein 11 OS=Homo sapiens GN=THAP11 PE=1 SV=2	Q96EK4|THA11_HUMAN
83	Transcription termination factor 2 OS=Homo sapiens GN=TTF2 PE=1 SV=2	Q9UNY4|TTF2_HUMAN
84	Transducin-like enhancer protein 3 OS=Homo sapiens GN=TLE3 PE=1 SV=2	Q04726|TLE3_HUMAN
85	Translocon-associated protein subunit alpha OS=Homo sapiens GN=SSR1 PE=1 SV=3	P43307|SSRA_HUMAN
86	Trifunctional enzyme subunit beta, mitochondrial OS=Homo sapiens GN=HADHB PE=1 SV=3	P55084|ECHB_HUMAN
87	Trifunctional purine biosynthetic protein adenosine-3 OS=Homo sapiens GN=GART PE=1 SV=1	P22102|PUR2_HUMAN
88	Tubulin gamma-1 chain OS=Homo sapiens GN=TUBG1 PE=1 SV=2	P23258|TBG1_HUMAN
89	Tuftelin-interacting protein 11 OS=Homo sapiens GN=TFIP11 PE=1 SV=1	Q9UBB9|TFP11_HUMAN
90	Vesicle-associated membrane protein-associated protein A OS=Homo sapiens GN=VAPA PE=1 SV=3	Q9P0L0|VAPA_HUMAN
91	Voltage-dependent anion-selective channel protein 1 OS=Homo sapiens GN=VDAC1 PE=1 SV=2	P21796|VDAC1_HUMAN
92	X-ray repair cross-complementing protein 5 OS=Homo sapiens GN=XRCC5 PE=1 SV=3	P13010|XRCC5_HUMAN
93	Zinc transporter 5 OS=Homo sapiens GN=SLC30A5 PE=1 SV=1	Q8TAD4|ZNT5_HUMAN
