# Supplementary material for: Sjögren syndrome/scleroderma autoantigen 1 is a direct Tankyrase binding partner in cancer cells
Source: Commun Biol. 2020 Mar 13;3:123. doi: 10.1038/s42003-020-0851-2 (PMC7070046; doi:10.1038/s42003-020-0851-2)
Supplement: Supplementary file 3 — Supplementary Data 2 [file 42003_2020_851_MOESM3_ESM.xlsx]

## Sheet: Sheet1
Fluorescence Polarization Binding Assays
	ΔmP [Ex. 470 nm/Em. 520 nm] values
TNKS1 ARC1-3 (µM)	Axin1				Axin1 G>R				SSSCA1-H2				SSSCA1-H1
0	0	0	0	0	0	0	0	0	0	0	0	0	0	0	0
0.019531	3	-2.7	1.4	-7.2	-3.8	1.9	2.7	-17.6	8.1	3.2	8	-2	0	-2.7	-10.3
0.039063	14.8	-0.9	-10.3	0.6	-3.7	3.7	5.6	-17.2	17.4	7.8	5.1	12.4	-1.5	4.3	-6.3
0.078125	11.5	4.8	-2	2.9	7.4	1.9	0.4	-14.8	15.4	17.6	13.2	12.4	-1.7	0.4	0.1
0.15625	23.3	10.1	9.7	17.5	6.3	5.4	9.2	-14.2	22.9	19.9	16.9	13.3	5.6	2.5	4.6
0.3125	42.8	40.1	25.5	29.5	4.8	7.1	11.5	-15.3	24.5	28.4	16.8	13.5	5.2	5.3	1.1
0.625	54.6	44.9	40	48	5.6	4.9	15.1	-9.4	17.9	22.5	16.4	12	5.5	5	5.5
1.25	70.2	56.7	60.4	52.6	10.6	2.9	15.2	-3.8	18.6	24.3	19	19.3	5.3	11.6	7.4
2.5	75.6	68.4	67.9	67.4	7.8	3.3	18.5	-9.8	17.5	27.2	26.9	24.8	4	15	11.3
5	89	72	77.2	73.4	9.8	9.8	8.8	-9.2	24.7	26.9	24.7	22.1	3.3	12.5	7.6
10	88.8	75	73.6	76.8	10.6	8.2	12.5	-1	23.1	23	19	21.3	5	8.6	7.2
20	96.2	81.5	85.7	85.3	16.8	18.1	22.1	5.1	18.1	20.9	19.1	20.2	2.4	1.7	6.8
